# Supplementary material for: Visualizing Ruby Emission Decay Lifetime with Slow-Motion Digital Cameras: A Demonstration for Students
Source: J Chem Educ. 2025 Apr 7;102(5):2252–8. doi: 10.1021/acs.jchemed.4c01529 (PMC12080249; doi:10.1021/acs.jchemed.4c01529)
Supplement: Supplementary file 4 — ed4c01529_si_004.zip [file ed4c01529_si_004.zip]

Archive with 7 entries (6 files):
- Ruby_emission_setup_V1.1/
- Ruby_emission_setup_V1.1/Base.stl
- Ruby_emission_setup_V1.1/Camera_holder_L.stl
- Ruby_emission_setup_V1.1/CE3V2_all_other_three_parts.gcode
- Ruby_emission_setup_V1.1/CE3V2_Base.gcode
- Ruby_emission_setup_V1.1/Cold_shoe_flash_mount.stl
- Ruby_emission_setup_V1.1/Ruby_earring_holder.stl
