# Supplementary material for: Visualizing Ruby Emission Decay Lifetime with Slow-Motion Digital Cameras: A Demonstration for Students
Source: J Chem Educ. 2025 Apr 7;102(5):2252–8. doi: 10.1021/acs.jchemed.4c01529 (PMC12080249; doi:10.1021/acs.jchemed.4c01529)
Supplement: Supplementary file 4 — ed4c01529_si_004.zip [file ed4c01529_si_004.zip › Ruby_emission_setup_V1.1/CE3V2_all_other_three_parts.gcode]

	jpg begin 48*48 1063 1 47 500
	/9j/4AAQSkZJRgABAQEAwADAAAD/2wBDAAgGBgcGBQgHBwcJCQgKDBQNDAsLDBkSEw8UHRofHh0a
	HBwgJC4nICIsIxwcKDcpLDAxNDQ0Hyc5PTgyPC4zNDL/2wBDAQkJCQwLDBgNDRgyIRwhMjIyMjIy
	MjIyMjIyMjIyMjIyMjIyMjIyMjIyMjIyMjIyMjIyMjIyMjIyMjIyMjIyMjL/wAARCAAwADADASIA
	AhEBAxEB/8QAHwAAAQUBAQEBAQEAAAAAAAAAAAECAwQFBgcICQoL/8QAtRAAAgEDAwIEAwUFBAQA
	AAF9AQIDAAQRBRIhMUEGE1FhByJxFDKBkaEII0KxwRVS0fAkM2JyggkKFhcYGRolJicoKSo0NTY3
	ODk6Q0RFRkdISUpTVFVWV1hZWmNkZWZnaGlqc3R1dnd4eXqDhIWGh4iJipKTlJWWl5iZmqKjpKWm
	p6ipqrKztLW2t7i5usLDxMXGx8jJytLT1NXW19jZ2uHi4+Tl5ufo6erx8vP09fb3+Pn6/8QAHwEA
	AwEBAQEBAQEBAQAAAAAAAAECAwQFBgcICQoL/8QAtREAAgECBAQDBAcFBAQAAQJ3AAECAxEEBSEx
	BhJBUQdhcRMiMoEIFEKRobHBCSMzUvAVYnLRChYkNOEl8RcYGRomJygpKjU2Nzg5OkNERUZHSElK
	U1RVVldYWVpjZGVmZ2hpanN0dXZ3eHl6goOEhYaHiImKkpOUlZaXmJmaoqOkpaanqKmqsrO0tba3
	uLm6wsPExcbHyMnK0tPU1dbX2Nna4uPk5ebn6Onq8vP09fb3+Pn6/9oADAMBAAIRAxEAPwD5/ooo
	oAKKUgg4IwfekoAKK2fDuiJrdzNHJM0axqG+UZJ5rT8Q+DDpGntfwXCtCm0Ojupfk4yMVjLEU4z9
	m3qaKlJx5ktDm7exu7s/6PbTS/7iE16j4I0eaw05HubBo5vmYyGIFs54GfTGK2vBs9pqej/bWuim
	1vL4YLjgHB963XuNKiOSPOYdzlz+ZrxcZj5Tbpcux6GHw0Y2nc47WvCFprihmZYbvflpk+Ylefl2
	rn25PpUdn8MtNjwZUu7g997CMf4/pXYtrQHyW9t9MnH6Cqd5rM9um65uILND3lZU/wDQjXNHE4m3
	JF2NnSo35mrlGLwrbaPbyzW8UMIA5CDJIz0Jq7baZZXOmSSXUCyqQ25X5Uge1c3feM9FiyJdTkum
	H8ECM/6nA/Wsi6+JwSye00/TSFZWHmTyc8/7IH9a1WHxVRdb99vzM/a0YMraN47tbPSlhv7aeW4j
	+VPJ2qrL7k9D+FR3XxIumyLLTbaEf3pmaVh/IfpXEUV7X1KjzOTR5/1ipa1zbu/F+v3oKyanMiH+
	CDEQ/JcViu7SMWdizHqSck0lFbwpwhpFWM5SlLdhRRRVkn//2Q==
	jpg end
	jpg begin 200*200 4194 3 197 500
	/9j/4AAQSkZJRgABAQEAwADAAAD/2wBDAAgGBgcGBQgHBwcJCQgKDBQNDAsLDBkSEw8UHRofHh0a
	HBwgJC4nICIsIxwcKDcpLDAxNDQ0Hyc5PTgyPC4zNDL/2wBDAQkJCQwLDBgNDRgyIRwhMjIyMjIy
	MjIyMjIyMjIyMjIyMjIyMjIyMjIyMjIyMjIyMjIyMjIyMjIyMjIyMjIyMjL/wAARCADIAMgDASIA
	AhEBAxEB/8QAHwAAAQUBAQEBAQEAAAAAAAAAAAECAwQFBgcICQoL/8QAtRAAAgEDAwIEAwUFBAQA
	AAF9AQIDAAQRBRIhMUEGE1FhByJxFDKBkaEII0KxwRVS0fAkM2JyggkKFhcYGRolJicoKSo0NTY3
	ODk6Q0RFRkdISUpTVFVWV1hZWmNkZWZnaGlqc3R1dnd4eXqDhIWGh4iJipKTlJWWl5iZmqKjpKWm
	p6ipqrKztLW2t7i5usLDxMXGx8jJytLT1NXW19jZ2uHi4+Tl5ufo6erx8vP09fb3+Pn6/8QAHwEA
	AwEBAQEBAQEBAQAAAAAAAAECAwQFBgcICQoL/8QAtREAAgECBAQDBAcFBAQAAQJ3AAECAxEEBSEx
	BhJBUQdhcRMiMoEIFEKRobHBCSMzUvAVYnLRChYkNOEl8RcYGRomJygpKjU2Nzg5OkNERUZHSElK
	U1RVVldYWVpjZGVmZ2hpanN0dXZ3eHl6goOEhYaHiImKkpOUlZaXmJmaoqOkpaanqKmqsrO0tba3
	uLm6wsPExcbHyMnK0tPU1dbX2Nna4uPk5ebn6Onq8vP09fb3+Pn6/9oADAMBAAIRAxEAPwD5/ooo
	oAKKKKACiiigAooooAKKKKACiiigAooooAKKKKACiiigAooooAKKKKACiiigAooooAKKKKACiiig
	AooooAKKKKACiiigAooooAKKKKACiiigAooooAKKKKACiiigAooooAKKKKACiiigAooooAKKKKAC
	iiigAooooAKKKKACiiigAooooAKKKKACiiigAoqxBYXl1/qLWaQeqoSPzrRTwrrDxM/2TaAMgM65
	P4ZqJVIR3ZSjJ7IxqKdJG8UjRyIyOpwVYYIptWSFFFFABRRRQAUUUUAFFFFABRRRQAUUUUAFFFFA
	BRRRQAUUUUAFFFFABXrVnpNjbwRtDaQq20ZbYMnj1ryWva1GEA9BivOzCTSjbzOrCpO5FikxU5UG
	taPRbdIlkuLraGAOOF/nXlSqxjudqg3scjqmh2erR4njxIB8sq8MP8a4PV/Dl7pJLsvm2/aVBwPq
	O1e2qmiQMAWDn1OW/wDrVB4tEEPgvVHgSMK1uQCgHOeK1oY+cJxgk7N9SKmGjKLlfVHgNFFFfQnl
	hRRRQAUUUUAFWLKwutRuRb2kLSykZ2r2HqT2FV67zwJHLYwT3jxjy5yFVsgnAJz9Oaxr1HTpuS3N
	KcOeVmZln4C1a6lWNmgiZjgKz5P+H611Fn8IJDg3d9j1CAD/ABrpCiXKeZGRuqeK/vpJEt3vGiHT
	dj+o5rxauNxMvgaXyPQhh6S+JXMW5+HGl6VaiYQtdEH5y5Pyj1xnn8q43X/CJiDXWmKWj6tCOSPp
	/hXo2oCFIwVvZLqXd8wKnAH41RRQWUqwCk8+3vRh8TWj70pXCrRpvRKx4uQQSCMEUV63rfgCx1iz
	ub7TbvF5ECSPL2pIQM4+vvXklexh8TCum47rc4KtGVJ6hRRVi3sLy7/497WaX3RCRW7aW5klcr0V
	vW/g/WJ8FoEhB7yOB+gya1bfwC5wbm+Ueqxpn9T/AIVjLE0o7yNFRm+hxlFelWngjS0IBjnuW9Gb
	+i4rUh0ewsmxFYwxupwT5Y3D8TzWEsfTWyuarDS6nldrp95duvkWs0oJ6qhI/OvYRSYoHBrhxGId
	a2lrHRSpez6ikHsTTTzT6CoNc1zYjxUd7E17pdzp7SusM64bHbnOf0rWt9HuLiNZNyKjDIyeauR6
	DGP9ZMzf7oxUOvCL32KVOTR4fq/h690hi0i+Zb54mQcfj6UV7wdLsYoXLwLIu07hJyCPcHiiu2Gb
	6axuc8sDroz5xooor2zzgooqe3sru7OLe2ml/wBxCf5Um0twSuQV6F4WcroFvj1cEf8AAjXNW/hD
	WbjBNsIlPeVwP0612uiaLNp2mx208iFlJOY8kcnPfFcOLq03CyZ00ISUr2NG3maJw0Z+UnlfSu1u
	baSKGNLW4jtwM72bGWrj4rZUdSu5mB4rTS21K4OVjl57/dB/lXiYiKk072PRpNpNWC601YXUJdI4
	IyWbgZptoLOzlZ5ds+RjYRwD61Zj8P3T8yPGn45NT/2NZW//AB83nPpkLWbqxtyuV/Qrkd72sQvr
	QEbRwwIiMMEBQP8AGuLHgzR3unkW2kYMciIOdq/THNd15ui233Y/NI9if58Uja8kY229qqj3OP0F
	VSqzp39lFq/yFOEZfGzAsvCkUWDb6VGh/vMgB/M81sReH7g/6ySNB7cmmtq9/OdsZCn0jTP+NN+y
	andffEpB/vtgfkaJzqvWckgjGC+FXLX9l6fb/wDHxeZI7Agfp1pPtGj2/wDq4DKfUrn+dNj0CY/6
	yZF/3RmrcehWy/faRz9cCsXOH2pNmijLorFRteKjbBbKo7ZP9BWWUmupnkWNmZ2LHapPJrqo7C0i
	+5An1Iyf1qfgDAGBSVeEPgiN05S+JnLx6ReSf8sgg9WOKsjQnVGaSZRgZwozW/UVwcW0p9EP8qX1
	ibYeyijj6WkFLXecx1NkMWMH+4KnqK1GLSEf9M1/lUleVLdnatitqT+Xpd3J/dhdvyU0VW8Qv5fh
	rVH/ALtpKf8Axw0V62W4f2sJM4cXV5JJHktl4DknjWSe/jVSM4jQt+pxWzb+B9JhwZTPOe+58D9M
	Va0+6aGKNuqMoJH4Vto6yIGU5BrqrYitf4tDGnSp22K2n+GLMf8AHnpcRK/xbASPxNbsXh66YDcY
	4x6Zz/KqVtczWkheF9pIwe+atb9VvOhnYH0yo/wrz6s6rd+ZW8zqhGCWxcGh2sAzc3ePyX+dGdEt
	ug81h7Fv/rVXj0K8kOXKJ67myf0q3H4ejH+tnY+yjFc7lH7U7+hqk+kSM67BEMW1oFHvhf0FV5Nc
	vZTiPYmem1cn9a149Iso/wDlluPqxzVtIo4hiONUH+yMVn7Skto39SuSb3ZzXlard9ROQf7x2ipI
	9AuW5keNB9cmujopPEy+yrD9iupjx6BAv+sld/oABVyPS7KLpApPq3P86t0lZurN7spQitkIqqgw
	qhR6AYpaKY7qgy7BR6k4qNyh1FU5dUtI+swY+i81Uk12Mf6qFm92OK0VKb2RDnFdTWpK56TWbp/u
	bE+gz/Oqkl1cS/fmc+2eK2jhpdSHWXQ6aS5gh/1kqKfQnmqN3qtsYJI0ZnZlKggcdPesGito4aK3
	ZDqtjKUU7GabjFdJidZDxBGPRR/Kn0ijCKPQUV5TO0xfFz7PCOqt62zD8xj+tFV/Hb7PBWpn1RR+
	bqKK+jyZfuZPz/Q8nHv316HHWLB9PtmBzmJT+ldP4Uhiub+WKZd6CPeAT3yB/WvLNB1s2Li3uGJt
	mPB/uH/CvU/Bzg6uxBBDQHBH1FZ46nKFOReGkpSR2sdtBD/q4UT6KKlpKK+bbb3PWCkpkk0cQzJI
	qD/aOKqSavZx/wDLQufRRmnGEnshOSW5epKxpdeH/LKAn3Y/0qpJrF5J0ZUH+yv+NbLDzZDqxR0Z
	NQSXttD9+dAfTOTXLyTzTf6yV2+pqPFaxwvdkOt2R0Eut2ycIHc+wwP1qpJrsp/1cSL/ALxzWYEy
	hbcuQcbe5puPatY0Ka6GbqSZZk1K7l6zMB6Lx/KqzFnO5iSfUmnPhnJVdoPQZzik3Ns2ZO3OdueM
	1qklsiW29xuKV1CuQGDAfxDofzqaO0uJfuQuffGBVqPRrhvvlEH1yaTqRW7BRb2RnYoxWw2l2ttG
	ZLm42oOrMQg/Wsu68VeEtMyGvYJXHaIGUn8RkUozc9IRb9ENxUfidhqRPIcIjMfYZqzHpd0/8AUf
	7Rrm734s2EQK2Gmzy+hlYRj8hmubvvifr9zkW/2e0Xt5ce5vzbP8q6YYTFT+zb1MZV6Metz1JNF7
	yTfgoqrdX/hzSs/bNQtww6q0u5v++Rz+leJ3uu6tqWftmo3Myn+FpDt/LpWfXTDKpv8AiT+4yljY
	r4Y/eey33xR0K3ytrHc3TdiqbF/Nuf0rm774r6jLkWVhb24PeQmQ/wBB+lefUV008sw0Ol/UxljK
	sutjZ1TxXreswtDe37vC2MxKAqnByMgDnn1orGoruhCMFaKsjmlJyd27mnZeHtV1BFktrKRo26O2
	FU/ia9F8E2OqeH5i98YZIghCIrksue2cYxWT4Q1mP7BHbFuYhh1PUehHtXZDDAEHIPQivIxtapK9
	KS0O7D04q009TUk124b/AFcaIPzNU5L+7l+9O+PQHH8qiAXYc7t3GPSm4rzI04LZHY5Se7EOSck5
	NKib2xuVfdjxTnZpHLscsepp8dtNL/q4nb3Aqm7LUViCnHbsUBSGGcnPX8Kvx6PdP94Kg9z/AIVa
	TRY1GZZiQOuBiodaC6lKnJmKpZWDKSGByCO1KFeRjgMzHk45NW7rWvC2k5+06ha7x1UP5jf98jP8
	qw7z4raJagpY2lzckdCFEan8+f0q4RrVP4cGyZOEfikjaj0y7k/5ZFR6txVqPRHP+smUeyjNeb33
	xZ1efK2dpa2qnu2ZGH48D9K5m+8XeINRyLjVbnaeqxt5a/kuBXVDL8VP4mo/iYyxVGO12e23K6Lp
	a7r+9hi/67TBf0rFuviH4W07It3e4cdreH+rYFeJsxZizEknqTSV0wyiH/Lybf4GMsdL7MUj0y++
	Lspyun6Wi+jzyFv/AB0Y/nXN33xB8S32R9v+zof4bdAmPx6/rXL0V2U8Dh6fwwX5/mYSxNWW8ia5
	vLm8k8y6uJZ3/vSuWP61DRRXUklojC9wooopgFFFFABRRRQAUUUUATWt1LZ3CTwttdT+fsa9P8Ma
	yuqJHFH95yFKE8o3+FeVVd0nVbrRtQivbRl8yMg4YZVvqK5sTQVWDtua0avJLyPfY9ElP+slRfpz
	Uslhp1lH5t5cKiDq0sgRa8VvvH3iW/yH1OSFD/DbgR4/Ec/rXPT3E1zIZJ5pJZD1aRix/M15UMqr
	S/iTt6f0jtljaa+GN/U90uvG3hLS8hbyKZx2t0MhP/Aun61z998YLZcrp+lSyejTyBf0Gf515PRX
	VDKcPHWV5erMZY6q9tDsr74n+I7vIilgtFPaGIE/m2a5q91jUtSJN7f3NxntJKSPy6VSorup4elT
	+CKRzyqzn8TCiiitjMKKKKACiiigAooooAKKKKACiiigAooooAKKKKACiiigAooooAKKKKACiiig
	AooooAKKKKACiiigAooooAKKKKACiiigAooooAKKKKACiiigAooooAKKKKACiiigAooooAKKKKAC
	iiigAooooAKKKKACiiigAooooAKKKKACiiigAooooAKKKKACiiigAooooAKKKKACiiigAooooAKK
	KKACiiigAooooAKKKKACiiigAooooAKKKKACiiigD//Z
	jpg end
	FLAVOR:Marlin
	TIME:49054
	Filament used: 31.8259m
	Layer height: 0.2
	MINX:7.336
	MINY:49.868
	MINZ:0.36
	MAXX:200.664
	MAXY:170.164
	MAXZ:34.31
	Generated with Creality Slicer 4.8.2-247
M140 S70
M105
M190 S70
M104 S230
M105
M109 S230
M82	absolute extrusion mode
G28	Home
M413 S0	Power loss off
G92 E0	Reset Extruder
G1 Z2.0 F3000	Move Z Axis up
G1 X10.1 Y20 Z0.28 F5000.0	Move to start position
G1 X10.1 Y200.0 Z0.28 F1500.0 E15	Draw the first line
G1 X10.4 Y200.0 Z0.28 F5000.0	Move to side a little
G1 X10.4 Y20 Z0.28 F1500.0 E30	Draw the second line
G92 E0	Reset Extruder
G1 Z2.0 F3000	Move Z Axis up
G92 E0
G92 E0
G1 F3600 E-5
	LAYER_COUNT:165
	LAYER:-6
M107
G0 F7200 X18.242 Y51.742 Z0.36
	TYPE:SUPPORT-INTERFACE
G1 F3600 E0
G1 F1125 X19.08 Y51.473 E0.10538
G1 X19.244 Y51.427 E0.12578
G1 X20.116 Y51.215 E0.23323
G1 X20.278 Y51.182 E0.25302
G1 X21.171 Y51.034 E0.36141
G1 X21.348 Y51.011 E0.38278
G1 X22.242 Y50.928 E0.49028
G1 X22.384 Y50.921 E0.50731
G1 X23.125 Y50.9 E0.59607
G1 X172.886 Y50.901 E18.52792
G1 X173.887 Y50.937 E18.64786
G1 X174.01 Y50.946 E18.66262
G1 X174.927 Y51.048 E18.7731
G1 X175.102 Y51.073 E18.79427
G1 X175.991 Y51.237 E18.90251
G1 X176.114 Y51.265 E18.91761
G1 X177.008 Y51.499 E19.02826
G1 X177.171 Y51.548 E19.04864
G1 X178.013 Y51.834 E19.15512
G1 X178.179 Y51.898 E19.17642
G1 X178.982 Y52.239 E19.28088
G1 X179.171 Y52.327 E19.30584
G1 X179.965 Y52.735 E19.41273
G1 X180.082 Y52.802 E19.42887
G1 X180.861 Y53.276 E19.53806
G1 X181.012 Y53.376 E19.55974
G1 X181.726 Y53.887 E19.66487
G1 X181.874 Y54 E19.68717
G1 X182.566 Y54.577 E19.79505
G1 X182.674 Y54.673 E19.81235
G1 X183.186 Y55.155 E19.89655
G1 X183.305 Y55.274 E19.9167
G1 X183.988 Y56.008 E20.03675
G1 X184.107 Y56.147 E20.05866
G1 X184.661 Y56.838 E20.16471
G1 X184.765 Y56.977 E20.18549
G1 X185.257 Y57.692 E20.28942
G1 X185.374 Y57.876 E20.31552
G1 X185.814 Y58.625 E20.41954
G1 X185.887 Y58.759 E20.43781
G1 X186.292 Y59.582 E20.54764
G1 X186.353 Y59.719 E20.56559
G1 X186.695 Y60.564 E20.67474
G1 X186.754 Y60.73 E20.69584
G1 X187.025 Y61.572 E20.80175
G1 X187.072 Y61.738 E20.82241
G1 X187.283 Y62.607 E20.92948
G1 X187.317 Y62.77 E20.94942
G1 X187.465 Y63.662 E21.05768
G1 X187.489 Y63.848 E21.08014
G1 X187.57 Y64.732 E21.18643
G1 X187.579 Y64.884 E21.20466
G1 X187.6 Y65.617 E21.29246
G1 X187.6 Y79.242 E22.92387
G1 X187.642 Y79.91 E23.00401
G1 X187.771 Y80.581 E23.08583
G1 X187.984 Y81.23 E23.16762
G1 X188.276 Y81.847 E23.24935
G1 X188.644 Y82.422 E23.33109
G1 X189.082 Y82.946 E23.41286
G1 X189.582 Y83.41 E23.49454
G1 X190.14 Y83.811 E23.57682
G1 X190.87 Y84.191 E23.67536
G1 X190.982 Y84.238 E23.6899
G1 X191.157 Y84.32 E23.71304
G1 X191.965 Y84.735 E23.8218
G1 X192.082 Y84.802 E23.83795
G1 X192.861 Y85.276 E23.94713
G1 X193.012 Y85.376 E23.96882
G1 X193.726 Y85.887 E24.07395
G1 X193.874 Y86 E24.09624
G1 X194.566 Y86.577 E24.20412
G1 X194.674 Y86.673 E24.22143
G1 X195.186 Y87.155 E24.30562
G1 X195.342 Y87.312 E24.33212
G1 X195.988 Y88.008 E24.44583
G1 X196.107 Y88.147 E24.46773
G1 X196.661 Y88.838 E24.57378
G1 X196.765 Y88.977 E24.59457
G1 X197.257 Y89.692 E24.69849
G1 X197.374 Y89.876 E24.7246
G1 X197.817 Y90.632 E24.82951
G1 X197.894 Y90.774 E24.84886
G1 X198.297 Y91.593 E24.95815
G1 X198.353 Y91.719 E24.97466
G1 X198.695 Y92.564 E25.08381
G1 X198.754 Y92.729 E25.10479
G1 X199.026 Y93.576 E25.21131
G1 X199.072 Y93.738 E25.23147
G1 X199.284 Y94.612 E25.33916
G1 X199.317 Y94.77 E25.35848
G1 X199.465 Y95.662 E25.46675
G1 X199.489 Y95.848 E25.4892
G1 X199.571 Y96.732 E25.59551
G1 X199.579 Y96.884 E25.61373
G1 X199.6 Y97.617 E25.70153
G1 X199.6 Y122.369 E28.66525
G1 X199.564 Y123.375 E28.78578
G1 X199.554 Y123.51 E28.80199
G1 X199.452 Y124.427 E28.91247
G1 X199.427 Y124.602 E28.93363
G1 X199.265 Y125.48 E29.04054
G1 X199.235 Y125.614 E29.05698
G1 X199.004 Y126.499 E29.1665
G1 X198.952 Y126.671 E29.18801
G1 X198.666 Y127.513 E29.29449
G1 X198.602 Y127.679 E29.31579
G1 X198.261 Y128.482 E29.42025
G1 X198.18 Y128.657 E29.44334
G1 X197.776 Y129.443 E29.54915
G1 X197.698 Y129.582 E29.56824
G1 X197.224 Y130.361 E29.67742
G1 X197.124 Y130.512 E29.69911
G1 X196.613 Y131.226 E29.80424
G1 X196.5 Y131.374 E29.82654
G1 X195.923 Y132.066 E29.93442
G1 X195.827 Y132.174 E29.95172
G1 X195.345 Y132.686 E30.03592
G1 X195.188 Y132.842 E30.06242
G1 X194.503 Y133.478 E30.17434
G1 X194.355 Y133.605 E30.19769
G1 X193.662 Y134.161 E30.30407
G1 X193.523 Y134.265 E30.32486
G1 X192.808 Y134.757 E30.42878
G1 X192.624 Y134.874 E30.45489
G1 X191.868 Y135.317 E30.55981
G1 X191.726 Y135.394 E30.57915
G1 X190.898 Y135.801 E30.68962
G1 X190.781 Y135.853 E30.70495
G1 X189.926 Y136.198 E30.81534
G1 X189.763 Y136.256 E30.83606
G1 X188.92 Y136.527 E30.94209
G1 X188.756 Y136.573 E30.96248
G1 X187.884 Y136.785 E31.06993
G1 X187.722 Y136.818 E31.08973
G1 X186.829 Y136.966 E31.19811
G1 X186.652 Y136.989 E31.21948
G1 X185.758 Y137.072 E31.32699
G1 X185.616 Y137.079 E31.34401
G1 X184.875 Y137.1 E31.43277
G1 X132.987 Y137.1 E37.64566
G1 X132.319 Y137.142 E37.7258
G1 X131.648 Y137.271 E37.80761
G1 X130.999 Y137.484 E37.8894
G1 X130.382 Y137.776 E37.97113
G1 X129.807 Y138.144 E38.05288
G1 X129.283 Y138.582 E38.13465
G1 X128.819 Y139.082 E38.21632
G1 X128.42 Y139.638 E38.29827
G1 X128.096 Y140.238 E38.37991
G1 X127.85 Y140.874 E38.46156
G1 X127.684 Y141.543 E38.5441
G1 X127.6 Y142.482 E38.65698
G1 X127.6 Y154.369 E40.08029
G1 X127.564 Y155.375 E40.20082
G1 X127.554 Y155.51 E40.21703
G1 X127.452 Y156.427 E40.3275
G1 X127.427 Y156.602 E40.34867
G1 X127.265 Y157.48 E40.45557
G1 X127.235 Y157.614 E40.47201
G1 X127.004 Y158.499 E40.58153
G1 X126.952 Y158.671 E40.60305
G1 X126.666 Y159.513 E40.70952
G1 X126.602 Y159.679 E40.73082
G1 X126.261 Y160.482 E40.83528
G1 X126.18 Y160.657 E40.85837
G1 X125.776 Y161.443 E40.96419
G1 X125.698 Y161.582 E40.98327
G1 X125.224 Y162.361 E41.09246
G1 X125.124 Y162.512 E41.11414
G1 X124.613 Y163.226 E41.21928
G1 X124.5 Y163.374 E41.24157
G1 X123.923 Y164.066 E41.34945
G1 X123.827 Y164.174 E41.36676
G1 X123.345 Y164.686 E41.45095
G1 X123.188 Y164.842 E41.47745
G1 X122.503 Y165.478 E41.58937
G1 X122.355 Y165.605 E41.61272
G1 X121.662 Y166.161 E41.71911
G1 X121.523 Y166.265 E41.73989
G1 X120.808 Y166.757 E41.84382
G1 X120.624 Y166.874 E41.86992
G1 X119.868 Y167.317 E41.97484
G1 X119.726 Y167.394 E41.99418
G1 X118.898 Y167.801 E42.10465
G1 X118.781 Y167.853 E42.11998
G1 X117.926 Y168.198 E42.23038
G1 X117.763 Y168.256 E42.2511
G1 X116.92 Y168.527 E42.35712
G1 X116.756 Y168.573 E42.37752
G1 X115.884 Y168.785 E42.48497
G1 X115.722 Y168.818 E42.50476
G1 X114.829 Y168.966 E42.61315
G1 X114.652 Y168.989 E42.63452
G1 X113.758 Y169.072 E42.74202
G1 X113.616 Y169.079 E42.75905
G1 X112.875 Y169.1 E42.84781
G1 X83.114 Y169.099 E46.41128
G1 X82.113 Y169.063 E46.53122
G1 X81.99 Y169.054 E46.54598
G1 X81.073 Y168.952 E46.65646
G1 X80.898 Y168.927 E46.67763
G1 X80.009 Y168.763 E46.78587
G1 X79.886 Y168.735 E46.80097
G1 X78.992 Y168.501 E46.91162
G1 X78.829 Y168.452 E46.932
G1 X77.987 Y168.166 E47.03848
G1 X77.821 Y168.102 E47.05978
G1 X77.018 Y167.761 E47.16424
G1 X76.829 Y167.673 E47.1892
G1 X76.035 Y167.265 E47.29609
G1 X75.918 Y167.198 E47.31223
G1 X75.139 Y166.724 E47.42142
G1 X74.988 Y166.624 E47.4431
G1 X74.274 Y166.113 E47.54823
G1 X74.126 Y166 E47.57053
G1 X73.434 Y165.423 E47.67841
G1 X73.326 Y165.327 E47.69571
G1 X72.814 Y164.845 E47.77991
G1 X72.654 Y164.684 E47.80709
G1 X72.01 Y163.99 E47.92045
G1 X71.893 Y163.853 E47.94202
G1 X71.343 Y163.167 E48.0473
G1 X71.227 Y163.011 E48.07058
G1 X70.743 Y162.308 E48.17278
G1 X70.626 Y162.124 E48.19888
G1 X70.183 Y161.368 E48.3038
G1 X70.106 Y161.226 E48.32314
G1 X69.697 Y160.394 E48.43415
G1 X69.647 Y160.281 E48.44894
G1 X69.298 Y159.417 E48.56052
G1 X69.242 Y159.259 E48.58059
G1 X68.97 Y158.411 E48.68722
G1 X68.928 Y158.261 E48.70587
G1 X68.712 Y157.373 E48.8153
G1 X68.683 Y157.23 E48.83277
G1 X68.533 Y156.324 E48.94273
G1 X68.511 Y156.152 E48.96349
G1 X68.428 Y155.253 E49.07159
G1 X68.421 Y155.116 E49.08802
G1 X68.4 Y154.383 E49.17582
G1 X68.4 Y142.487 E50.6002
G1 X68.358 Y141.819 E50.68035
G1 X68.229 Y141.148 E50.76216
G1 X68.016 Y140.499 E50.84395
G1 X67.724 Y139.882 E50.92568
G1 X67.356 Y139.307 E51.00742
G1 X66.918 Y138.783 E51.0892
G1 X66.418 Y138.319 E51.17087
G1 X65.862 Y137.92 E51.25281
G1 X65.262 Y137.596 E51.33446
G1 X64.626 Y137.35 E51.41611
G1 X63.957 Y137.184 E51.49864
G1 X63.018 Y137.1 E51.61153
G1 X35.114 Y137.099 E54.95265
G1 X34.113 Y137.063 E55.07259
G1 X33.99 Y137.054 E55.08735
G1 X33.073 Y136.952 E55.19783
G1 X32.898 Y136.927 E55.219
G1 X32.009 Y136.763 E55.32724
G1 X31.886 Y136.735 E55.34234
G1 X30.992 Y136.501 E55.45299
G1 X30.829 Y136.452 E55.47337
G1 X29.987 Y136.166 E55.57985
G1 X29.821 Y136.102 E55.60115
G1 X29.018 Y135.761 E55.70561
G1 X28.829 Y135.673 E55.73057
G1 X28.035 Y135.265 E55.83746
G1 X27.918 Y135.198 E55.8536
G1 X27.139 Y134.724 E55.96279
G1 X26.988 Y134.624 E55.98447
G1 X26.274 Y134.113 E56.0896
G1 X26.126 Y134 E56.1119
G1 X25.434 Y133.423 E56.21978
G1 X25.326 Y133.327 E56.23708
G1 X24.814 Y132.845 E56.32128
G1 X24.654 Y132.684 E56.34846
G1 X24.01 Y131.99 E56.46182
G1 X23.893 Y131.853 E56.48339
G1 X23.343 Y131.167 E56.58867
G1 X23.227 Y131.011 E56.61195
G1 X22.743 Y130.308 E56.71415
G1 X22.626 Y130.124 E56.74025
G1 X22.183 Y129.368 E56.84517
G1 X22.106 Y129.226 E56.86451
G1 X21.697 Y128.394 E56.97552
G1 X21.647 Y128.281 E56.99031
G1 X21.298 Y127.417 E57.10189
G1 X21.242 Y127.259 E57.12196
G1 X20.97 Y126.411 E57.22859
G1 X20.928 Y126.261 E57.24724
G1 X20.712 Y125.373 E57.35667
G1 X20.683 Y125.23 E57.37414
G1 X20.533 Y124.324 E57.4841
G1 X20.511 Y124.152 E57.50486
G1 X20.428 Y123.253 E57.61296
G1 X20.421 Y123.116 E57.62939
G1 X20.4 Y122.383 E57.71719
G1 X20.4 Y108.758 E59.3486
G1 X20.358 Y108.09 E59.42874
G1 X20.229 Y107.419 E59.51056
G1 X20.016 Y106.77 E59.59234
G1 X19.724 Y106.153 E59.67408
G1 X19.356 Y105.578 E59.75582
G1 X18.918 Y105.054 E59.83759
G1 X18.418 Y104.59 E59.91927
G1 X17.86 Y104.189 E60.00154
G1 X17.13 Y103.809 E60.10008
G1 X17.016 Y103.761 E60.11489
G1 X16.843 Y103.68 E60.13777
G1 X16.035 Y103.265 E60.24653
G1 X15.918 Y103.198 E60.26267
G1 X15.139 Y102.724 E60.37186
G1 X14.988 Y102.624 E60.39354
G1 X14.274 Y102.113 E60.49867
G1 X14.126 Y102 E60.52097
G1 X13.434 Y101.423 E60.62885
G1 X13.326 Y101.327 E60.64615
G1 X12.814 Y100.845 E60.73035
G1 X12.654 Y100.684 E60.75753
G1 X12.01 Y99.99 E60.87089
G1 X11.893 Y99.853 E60.89246
G1 X11.339 Y99.162 E60.99851
G1 X11.235 Y99.023 E61.01929
G1 X10.743 Y98.308 E61.12322
G1 X10.626 Y98.124 E61.14932
G1 X10.178 Y97.359 E61.25547
G1 X10.106 Y97.227 E61.27348
G1 X9.697 Y96.394 E61.38459
G1 X9.647 Y96.281 E61.39939
G1 X9.299 Y95.42 E61.51058
G1 X9.242 Y95.259 E61.53103
G1 X8.97 Y94.411 E61.63767
G1 X8.924 Y94.247 E61.65806
G1 X8.713 Y93.375 E61.76548
G1 X8.68 Y93.214 E61.78516
G1 X8.531 Y92.313 E61.89451
G1 X8.511 Y92.153 E61.91382
G1 X8.428 Y91.253 E62.02204
G1 X8.421 Y91.116 E62.03846
G1 X8.4 Y90.383 E62.12626
G1 X8.4 Y65.631 E65.08998
G1 X8.436 Y64.625 E65.21051
G1 X8.446 Y64.49 E65.22672
G1 X8.547 Y63.575 E65.33695
G1 X8.573 Y63.4 E65.35813
G1 X8.735 Y62.52 E65.46527
G1 X8.765 Y62.386 E65.48171
G1 X8.996 Y61.5 E65.59134
G1 X9.048 Y61.329 E65.61275
G1 X9.334 Y60.487 E65.71922
G1 X9.398 Y60.321 E65.74052
G1 X9.739 Y59.518 E65.84498
G1 X9.82 Y59.343 E65.86807
G1 X10.235 Y58.535 E65.97683
G1 X10.302 Y58.418 E65.99298
G1 X10.776 Y57.639 E66.10216
G1 X10.876 Y57.488 E66.12385
G1 X11.392 Y56.767 E66.23001
G1 X11.5 Y56.626 E66.25127
G1 X12.077 Y55.934 E66.35916
G1 X12.173 Y55.826 E66.37646
G1 X12.655 Y55.314 E66.46066
G1 X12.812 Y55.158 E66.48716
G1 X13.508 Y54.512 E66.60086
G1 X13.647 Y54.393 E66.62277
G1 X14.338 Y53.839 E66.72881
G1 X14.477 Y53.735 E66.7496
G1 X15.192 Y53.243 E66.85352
G1 X15.376 Y53.126 E66.87963
G1 X16.132 Y52.683 E66.98455
G1 X16.274 Y52.606 E67.00389
G1 X17.106 Y52.197 E67.11489
G1 X17.219 Y52.147 E67.12969
G1 X18.069 Y51.804 E67.23944
G1 X18.242 Y51.742 E67.26144
G0 F7200 X17.6 Y51.993
G1 F1125 X17.6 Y104.053 E73.49493
G0 F7200 X16 Y103.244
G1 F1125 X16 Y52.76 E79.5397
G0 F7200 X14.4 Y53.792
G1 F1125 X14.4 Y102.203 E85.33627
G0 F7200 X12.8 Y100.83
G1 F1125 X12.8 Y55.169 E90.80355
G0 F7200 X11.2 Y57.035
G1 F1125 X11.2 Y98.972 E95.82494
G0 F7200 X9.6 Y96.164
G1 F1125 X9.6 Y59.845 E100.17365
G1 F3600 E95.17365
G0 F7200 X8.769 Y59.079
G0 X9.387 Y57.874
G0 X10.54 Y56.129
G0 X11.94 Y54.524
G0 X12.963 Y53.578
G0 X14.61 Y52.351
G0 X15.778 Y51.664
G0 X17.333 Y50.97
G0 X18.775 Y50.453
G0 X19.2 Y51.439
G1 F3600 E100.17365
G1 F1125 X19.2 Y105.391 E106.63368
G1 F3600 E101.63368
G0 F7200 X18.492 Y106.203
G0 X19.454 Y124.276
G0 X19.674 Y125.612
G0 X20.8 Y125.734
G1 F3600 E106.63368
G1 F1125 X20.8 Y51.095 E115.57069
G0 F7200 X22.4 Y50.92
G1 F1125 X22.4 Y129.738 E125.00808
G0 F7200 X24 Y131.978
G1 F1125 X24 Y50.901 E134.71595
G0 F7200 X25.6 Y50.901
G1 F1125 X25.6 Y133.561 E144.61337
G0 F7200 X27.2 Y134.761
G1 F1125 X27.2 Y50.901 E154.65447
G0 F7200 X28.8 Y50.901
G1 F1125 X28.8 Y135.658 E164.80298
G0 F7200 X30.4 Y136.306
G1 F1125 X30.4 Y50.901 E175.02907
G0 F7200 X32 Y50.901
G1 F1125 X32 Y136.76 E185.30953
G0 F7200 X33.6 Y137.01
G1 F1125 X33.6 Y50.901 E195.61992
G0 F7200 X35.2 Y50.901
G1 F1125 X35.2 Y137.099 E205.94096
G0 F7200 X36.8 Y137.099
G1 F1125 X36.8 Y50.901 E216.26201
G0 F7200 X38.4 Y50.901
G1 F1125 X38.4 Y137.099 E226.58305
G0 F7200 X40 Y137.099
G1 F1125 X40 Y50.901 E236.9041
G0 F7200 X41.6 Y50.901
G1 F1125 X41.6 Y137.099 E247.22514
G0 F7200 X43.2 Y137.099
G1 F1125 X43.2 Y50.901 E257.54619
G0 F7200 X44.8 Y50.901
G1 F1125 X44.8 Y137.099 E267.86724
G0 F7200 X46.4 Y137.099
G1 F1125 X46.4 Y50.901 E278.18828
G0 F7200 X48 Y50.901
G1 F1125 X48 Y137.099 E288.50933
G0 F7200 X49.6 Y137.099
G1 F1125 X49.6 Y50.901 E298.83037
G0 F7200 X51.2 Y50.901
G1 F1125 X51.2 Y137.099 E309.15142
G0 F7200 X52.8 Y137.099
G1 F1125 X52.8 Y50.901 E319.47246
G0 F7200 X54.4 Y50.901
G1 F1125 X54.4 Y137.099 E329.79351
G0 F7200 X56 Y137.099
G1 F1125 X56 Y50.901 E340.11455
G0 F7200 X57.6 Y50.901
G1 F1125 X57.6 Y137.099 E350.4356
G0 F7200 X59.2 Y137.099
G1 F1125 X59.2 Y50.901 E360.75665
G0 F7200 X60.8 Y50.901
G1 F1125 X60.8 Y137.099 E371.07769
G0 F7200 X62.4 Y137.099
G1 F1125 X62.4 Y50.901 E381.39874
G0 F7200 X64 Y50.901
G1 F1125 X64 Y137.194 E391.73116
G0 F7200 X65.6 Y137.778
G1 F1125 X65.6 Y50.901 E402.1335
G0 F7200 X67.2 Y50.901
G1 F1125 X67.2 Y139.12 E412.69654
G1 F3600 E407.69654
G0 F7200 X66.492 Y139.932
G0 X67.454 Y156.276
G0 X67.674 Y157.612
G0 X68.8 Y157.734
G1 F3600 E412.69654
G1 F1125 X68.8 Y50.901 E425.48835
G0 F7200 X70.4 Y50.901
G1 F1125 X70.4 Y161.738 E438.75958
G0 F7200 X72 Y163.978
G1 F1125 X72 Y50.901 E452.29902
G0 F7200 X73.6 Y50.901
G1 F1125 X73.6 Y165.561 E466.02801
G0 F7200 X75.2 Y166.761
G1 F1125 X75.2 Y50.901 E479.90068
G0 F7200 X76.8 Y50.901
G1 F1125 X76.8 Y167.658 E493.88075
G0 F7200 X78.4 Y168.306
G1 F1125 X78.4 Y50.901 E507.93841
G0 F7200 X80 Y50.901
G1 F1125 X80 Y168.76 E522.05043
G0 F7200 X81.6 Y169.01
G1 F1125 X81.6 Y50.901 E536.19239
G0 F7200 X83.2 Y50.901
G1 F1125 X83.2 Y169.099 E550.345
G0 F7200 X84.8 Y169.099
G1 F1125 X84.8 Y50.901 E564.49762
G0 F7200 X86.4 Y50.901
G1 F1125 X86.4 Y169.099 E578.65023
G0 F7200 X88 Y169.099
G1 F1125 X88 Y50.901 E592.80284
G0 F7200 X89.6 Y50.901
G1 F1125 X89.6 Y169.099 E606.95546
G0 F7200 X91.2 Y169.099
G1 F1125 X91.2 Y50.901 E621.10807
G0 F7200 X92.8 Y50.901
G1 F1125 X92.8 Y169.099 E635.26068
G0 F7200 X94.4 Y169.099
G1 F1125 X94.4 Y50.901 E649.4133
G0 F7200 X96 Y50.901
G1 F1125 X96 Y169.099 E663.56591
G0 F7200 X97.6 Y169.099
G1 F1125 X97.6 Y50.901 E677.71852
G0 F7200 X99.2 Y50.901
G1 F1125 X99.2 Y169.099 E691.87114
G0 F7200 X100.8 Y169.099
G1 F1125 X100.8 Y50.901 E706.02375
G0 F7200 X102.4 Y50.901
G1 F1125 X102.4 Y169.099 E720.17636
G0 F7200 X104 Y169.099
G1 F1125 X104 Y50.901 E734.32897
G0 F7200 X105.6 Y50.901
G1 F1125 X105.6 Y169.099 E748.48159
G0 F7200 X107.2 Y169.099
G1 F1125 X107.2 Y50.901 E762.6342
G0 F7200 X108.8 Y50.901
G1 F1125 X108.8 Y169.099 E776.78681
G0 F7200 X110.4 Y169.099
G1 F1125 X110.4 Y50.901 E790.93943
G0 F7200 X112 Y50.901
G1 F1125 X112 Y169.099 E805.09204
G0 F7200 X113.6 Y169.08
G1 F1125 X113.6 Y50.901 E819.24238
G0 F7200 X115.2 Y50.901
G1 F1125 X115.2 Y168.905 E833.37176
G0 F7200 X116.8 Y168.561
G1 F1125 X116.8 Y50.901 E847.45996
G0 F7200 X118.4 Y50.901
G1 F1125 X118.4 Y168.007 E861.48182
G0 F7200 X120 Y167.24
G1 F1125 X120 Y50.901 E875.41184
G0 F7200 X121.6 Y50.901
G1 F1125 X121.6 Y166.208 E889.2183
G0 F7200 X123.2 Y164.831
G1 F1125 X123.2 Y50.901 E902.85988
G0 F7200 X124.8 Y50.901
G1 F1125 X124.8 Y162.965 E916.27802
G0 F7200 X126.4 Y160.155
G1 F1125 X126.4 Y50.901 E929.35971
G0 F7200 X128 Y50.901
G1 F1125 X128 Y140.487 E940.08643
G0 F7200 X129.6 Y138.318
G1 F1125 X129.6 Y50.901 E950.55343
G0 F7200 X131.2 Y50.901
G1 F1125 X131.2 Y137.419 E960.91279
G0 F7200 X132.8 Y137.112
G1 F1125 X132.8 Y50.901 E971.2354
G0 F7200 X134.4 Y50.901
G1 F1125 X134.4 Y137.1 E981.55656
G0 F7200 X136 Y137.1
G1 F1125 X136 Y50.901 E991.87773
G0 F7200 X137.6 Y50.901
G1 F1125 X137.6 Y137.1 E1002.19889
G0 F7200 X139.2 Y137.1
G1 F1125 X139.2 Y50.901 E1012.52006
G0 F7200 X140.8 Y50.901
G1 F1125 X140.8 Y137.1 E1022.84122
G0 F7200 X142.4 Y137.1
G1 F1125 X142.4 Y50.901 E1033.16239
G0 F7200 X144 Y50.901
G1 F1125 X144 Y137.1 E1043.48355
G0 F7200 X145.6 Y137.1
G1 F1125 X145.6 Y50.901 E1053.80472
G0 F7200 X147.2 Y50.901
G1 F1125 X147.2 Y137.1 E1064.12588
G0 F7200 X148.8 Y137.1
G1 F1125 X148.8 Y50.901 E1074.44705
G0 F7200 X150.4 Y50.901
G1 F1125 X150.4 Y137.1 E1084.76821
G0 F7200 X152 Y137.1
G1 F1125 X152 Y50.901 E1095.08938
G0 F7200 X153.6 Y50.901
G1 F1125 X153.6 Y137.1 E1105.41055
G0 F7200 X155.2 Y137.1
G1 F1125 X155.2 Y50.901 E1115.73171
G0 F7200 X156.8 Y50.901
G1 F1125 X156.8 Y137.1 E1126.05288
G0 F7200 X158.4 Y137.1
G1 F1125 X158.4 Y50.901 E1136.37404
G0 F7200 X160 Y50.901
G1 F1125 X160 Y137.1 E1146.69521
G0 F7200 X161.6 Y137.1
G1 F1125 X161.6 Y50.901 E1157.01637
G0 F7200 X163.2 Y50.901
G1 F1125 X163.2 Y137.1 E1167.33754
G0 F7200 X164.8 Y137.1
G1 F1125 X164.8 Y50.901 E1177.6587
G0 F7200 X166.4 Y50.901
G1 F1125 X166.4 Y137.1 E1187.97987
G0 F7200 X168 Y137.1
G1 F1125 X168 Y50.901 E1198.30103
G0 F7200 X169.6 Y50.901
G1 F1125 X169.6 Y137.1 E1208.6222
G0 F7200 X171.2 Y137.1
G1 F1125 X171.2 Y50.901 E1218.94336
G0 F7200 X172.8 Y50.901
G1 F1125 X172.8 Y137.1 E1229.26453
G0 F7200 X174.4 Y137.1
G1 F1125 X174.4 Y50.99 E1239.57504
G0 F7200 X176 Y51.24
G1 F1125 X176 Y137.1 E1249.85561
G0 F7200 X177.6 Y137.1
G1 F1125 X177.6 Y51.694 E1260.08183
G0 F7200 X179.2 Y52.342
G1 F1125 X179.2 Y137.1 E1270.23045
G0 F7200 X180.8 Y137.1
G1 F1125 X180.8 Y53.239 E1280.27167
G0 F7200 X182.4 Y54.439
G1 F1125 X182.4 Y137.1 E1290.16921
G0 F7200 X184 Y137.1
G1 F1125 X184 Y56.023 E1299.87709
G0 F7200 X185.6 Y58.261
G1 F1125 X185.6 Y137.08 E1309.3146
G0 F7200 X187.2 Y136.905
G1 F1125 X187.2 Y62.266 E1318.25161
G1 F3600 E1313.25161
G0 F7200 X188.324 Y62.381
G0 X188.546 Y63.725
G0 X189.508 Y81.797
G0 X188.8 Y82.609
G1 F3600 E1318.25161
G1 F1125 X188.8 Y136.561 E1324.71163
G0 F7200 X190.4 Y136.007
G1 F1125 X190.4 Y83.947 E1330.94511
G0 F7200 X192 Y84.756
G1 F1125 X192 Y135.24 E1336.98989
G0 F7200 X193.6 Y134.208
G1 F1125 X193.6 Y85.797 E1342.78645
G0 F7200 X195.2 Y87.17
G1 F1125 X195.2 Y132.831 E1348.25374
G0 F7200 X196.8 Y130.965
G1 F1125 X196.8 Y89.028 E1353.27513
G0 F7200 X198.4 Y91.836
G1 F1125 X198.4 Y128.155 E1357.62384
G1 F3600 E1352.62384
G0 F300 X198.4 Y128.155 Z0.66
G0 F7200 X199.587 Y128.083
G0 X200.027 Y126.793
G0 X200.479 Y124.766
G0 X200.626 Y123.44
G0 X200.632 Y96.661
G0 X200.366 Y94.584
G0 X200.047 Y93.275
G0 X199.335 Y91.31
G0 X199.169 Y90.972
G0 X198.293 Y89.337
G0 X197.373 Y89.876
	TIME_ELAPSED:627.192956
	LAYER:-5
	TYPE:SUPPORT
G1 F3600 E1357.62384
G1 F1125 X197.255 Y89.692 E1357.64565
G1 X196.764 Y88.977 E1357.73219
G1 X196.66 Y88.838 E1357.74952
G1 X196.106 Y88.146 E1357.83797
G1 X195.987 Y88.007 E1357.85622
G1 X195.341 Y87.312 E1357.9509
G1 X195.185 Y87.155 E1357.97299
G1 X194.673 Y86.672 E1358.04322
G1 X194.565 Y86.577 E1358.05757
G1 X193.873 Y85.999 E1358.14754
G1 X193.725 Y85.887 E1358.16606
G1 X193.011 Y85.376 E1358.25366
G1 X192.86 Y85.275 E1358.27179
G1 X192.593 Y85.113 E1358.30295
G1 X197.398 Y89.917 E1358.98092
G1 X197.816 Y90.631 E1359.06347
G1 X197.893 Y90.774 E1359.07968
G1 X198.296 Y91.592 E1359.17067
G1 X198.351 Y91.718 E1359.18439
G1 X198.694 Y92.564 E1359.27547
G1 X198.729 Y92.663 E1359.28595
G1 X156.967 Y50.901 E1365.17902
G1 X155.552 Y50.901 E1365.32021
G1 X199.288 Y94.637 E1371.49183
G1 X199.315 Y94.769 E1371.50528
G1 X199.464 Y95.662 E1371.59561
G1 X199.488 Y95.847 E1371.61423
G1 X199.529 Y96.292 E1371.65882
G1 X154.138 Y50.901 E1378.06398
G1 X152.724 Y50.901 E1378.20507
G1 X199.599 Y97.775 E1384.81956
G1 X199.599 Y99.19 E1384.96075
G1 X151.31 Y50.901 E1391.77485
G1 X149.896 Y50.901 E1391.91594
G1 X199.599 Y100.604 E1398.92957
G1 X199.599 Y102.018 E1399.07066
G1 X148.481 Y50.901 E1406.28389
G1 X147.067 Y50.901 E1406.42498
G1 X199.599 Y103.432 E1413.83775
G1 X199.599 Y104.846 E1413.97883
G1 X145.653 Y50.901 E1421.59113
G1 X144.239 Y50.901 E1421.73222
G1 X199.599 Y106.261 E1429.54411
G1 X199.599 Y107.675 E1429.6852
G1 X142.824 Y50.901 E1437.6967
G1 X141.41 Y50.901 E1437.83779
G1 X199.599 Y109.089 E1446.04881
G1 X199.599 Y110.503 E1446.1899
G1 X139.996 Y50.901 E1454.60046
G1 X138.582 Y50.901 E1454.74155
G1 X199.599 Y111.918 E1463.3517
G1 X199.599 Y113.332 E1463.49279
G1 X137.168 Y50.901 E1472.30248
G1 X135.753 Y50.901 E1472.44367
G1 X199.599 Y114.746 E1481.45296
G1 X199.599 Y116.16 E1481.59405
G1 X134.339 Y50.901 E1490.80287
G1 X132.925 Y50.901 E1490.94396
G1 X199.599 Y117.574 E1500.35231
G1 X199.599 Y118.989 E1500.4935
G1 X131.511 Y50.901 E1510.10145
G1 X130.097 Y50.901 E1510.24254
G1 X199.599 Y120.403 E1520.05003
G1 X199.599 Y121.817 E1520.19112
G1 X128.682 Y50.901 E1530.1982
G1 X127.268 Y50.901 E1530.33929
G1 X199.569 Y123.202 E1540.54174
G1 X199.563 Y123.375 E1540.55901
G1 X199.553 Y123.509 E1540.57242
G1 X199.451 Y124.427 E1540.66458
G1 X199.443 Y124.489 E1540.67082
G1 X125.854 Y50.901 E1551.05495
G1 X124.44 Y50.901 E1551.19604
G1 X199.217 Y125.678 E1561.74789
G1 X199.003 Y126.499 E1561.83254
G1 X198.951 Y126.671 E1561.85047
G1 X198.912 Y126.787 E1561.86268
G1 X123.025 Y50.901 E1572.57109
G1 X121.611 Y50.9 E1572.71218
G1 X198.538 Y127.827 E1583.56741
G1 X198.26 Y128.482 E1583.63841
G1 X198.179 Y128.656 E1583.65756
G1 X198.103 Y128.806 E1583.67434
G1 X120.196 Y50.9 E1594.66779
G1 X118.782 Y50.9 E1594.80887
G1 X197.609 Y129.727 E1605.93222
G1 X197.223 Y130.36 E1606.00619
G1 X197.122 Y130.512 E1606.0244
G1 X197.063 Y130.595 E1606.03456
G1 X117.368 Y50.9 E1617.28039
G1 X115.954 Y50.9 E1617.42148
G1 X196.466 Y131.412 E1628.78259
G1 X195.922 Y132.066 E1628.86747
G1 X195.826 Y132.173 E1628.88182
G1 X195.82 Y132.18 E1628.88274
G1 X114.539 Y50.9 E1640.35229
G1 X113.125 Y50.9 E1640.49338
G1 X195.124 Y132.899 E1652.06433
G1 X194.502 Y133.477 E1652.14905
G1 X194.387 Y133.576 E1652.16419
G1 X111.711 Y50.9 E1663.83067
G1 X110.297 Y50.9 E1663.97176
G1 X193.601 Y134.204 E1675.72685
G1 X193.522 Y134.265 E1675.73681
G1 X192.807 Y134.756 E1675.82336
G1 X192.765 Y134.783 E1675.82834
G1 X108.883 Y50.9 E1687.66507
G1 X107.468 Y50.9 E1687.80625
G1 X191.878 Y135.309 E1699.71735
G1 X191.867 Y135.316 E1699.71865
G1 X191.724 Y135.393 E1699.73485
G1 X190.935 Y135.781 E1699.82258
G1 X106.054 Y50.9 E1711.80021
G1 X104.64 Y50.9 E1711.9413
G1 X189.933 Y136.193 E1723.97706
G1 X189.925 Y136.197 E1723.97796
G1 X189.762 Y136.255 E1723.99522
G1 X188.919 Y136.526 E1724.08357
G1 X188.866 Y136.54 E1724.08904
G1 X103.226 Y50.9 E1736.17377
G1 X101.812 Y50.9 E1736.31486
G1 X187.727 Y136.815 E1748.4384
G1 X187.721 Y136.818 E1748.43907
G1 X186.828 Y136.965 E1748.52937
G1 X186.651 Y136.988 E1748.54718
G1 X186.499 Y137.001 E1748.5624
G1 X100.397 Y50.9 E1760.71225
G1 X98.983 Y50.9 E1760.85334
G1 X185.174 Y137.091 E1773.01582
G1 X184.874 Y137.099 E1773.04577
G1 X183.768 Y137.099 E1773.15613
G1 X97.569 Y50.9 E1785.31974
G1 X96.155 Y50.9 E1785.46082
G1 X182.354 Y137.099 E1797.62443
G1 X180.94 Y137.099 E1797.76552
G1 X94.74 Y50.9 E1809.9292
G1 X93.326 Y50.9 E1810.07029
G1 X179.525 Y137.099 E1822.2339
G1 X178.111 Y137.099 E1822.37499
G1 X91.912 Y50.9 E1834.5386
G1 X90.498 Y50.9 E1834.67969
G1 X176.697 Y137.099 E1846.8433
G1 X175.283 Y137.099 E1846.98439
G1 X89.084 Y50.9 E1859.148
G1 X87.669 Y50.9 E1859.28919
G1 X173.869 Y137.099 E1871.45287
G1 X172.454 Y137.099 E1871.59406
G1 X86.255 Y50.9 E1883.75767
G1 X84.841 Y50.9 E1883.89876
G1 X171.04 Y137.099 E1896.06237
G1 X169.626 Y137.099 E1896.20346
G1 X83.427 Y50.9 E1908.36707
G1 X82.013 Y50.9 E1908.50816
G1 X168.212 Y137.099 E1920.67177
G1 X166.798 Y137.099 E1920.81286
G1 X80.598 Y50.9 E1932.97654
G1 X79.184 Y50.9 E1933.11763
G1 X165.383 Y137.099 E1945.28124
G1 X163.969 Y137.099 E1945.42233
G1 X77.77 Y50.9 E1957.58594
G1 X76.356 Y50.9 E1957.72703
G1 X162.555 Y137.099 E1969.89064
G1 X161.141 Y137.099 E1970.03173
G1 X74.942 Y50.9 E1982.19534
G1 X73.527 Y50.9 E1982.33653
G1 X159.726 Y137.099 E1994.50014
G1 X158.312 Y137.099 E1994.64123
G1 X72.112 Y50.899 E2006.80498
G1 X70.698 Y50.899 E2006.94607
G1 X156.898 Y137.099 E2019.10982
G1 X155.484 Y137.099 E2019.25091
G1 X69.284 Y50.899 E2031.41466
G1 X67.87 Y50.899 E2031.55575
G1 X154.07 Y137.099 E2043.7195
G1 X152.655 Y137.099 E2043.86069
G1 X66.456 Y50.899 E2056.02437
G1 X65.041 Y50.899 E2056.16556
G1 X151.241 Y137.099 E2068.32931
G1 X149.827 Y137.099 E2068.4704
G1 X63.627 Y50.899 E2080.63415
G1 X62.213 Y50.899 E2080.77524
G1 X148.413 Y137.099 E2092.93899
G1 X146.999 Y137.099 E2093.08008
G1 X60.799 Y50.899 E2105.24383
G1 X59.384 Y50.899 E2105.38502
G1 X145.584 Y137.099 E2117.54877
G1 X144.17 Y137.099 E2117.68986
G1 X57.97 Y50.899 E2129.85361
G1 X56.556 Y50.899 E2129.9947
G1 X142.756 Y137.099 E2142.15845
G1 X141.342 Y137.099 E2142.29954
G1 X55.142 Y50.899 E2154.4633
G1 X53.728 Y50.899 E2154.60438
G1 X139.927 Y137.099 E2166.76807
G1 X138.513 Y137.099 E2166.90915
G1 X52.313 Y50.899 E2179.07291
G1 X50.899 Y50.899 E2179.214
G1 X137.099 Y137.099 E2191.37775
G1 X135.685 Y137.099 E2191.51884
G1 X49.485 Y50.899 E2203.68259
G1 X48.071 Y50.899 E2203.82368
G1 X134.271 Y137.099 E2215.98743
G1 X132.986 Y137.099 E2216.11565
G1 X132.863 Y137.106 E2216.12794
G1 X46.657 Y50.899 E2228.29261
G1 X45.242 Y50.899 E2228.4338
G1 X131.621 Y137.278 E2240.62281
G1 X130.999 Y137.483 E2240.68815
G1 X130.6 Y137.671 E2240.73216
G1 X43.828 Y50.899 E2252.97663
G1 X42.414 Y50.899 E2253.11772
G1 X129.725 Y138.21 E2265.43825
G1 X129.283 Y138.581 E2265.49583
G1 X128.993 Y138.893 E2265.53833
G1 X41 Y50.899 E2277.95516
G1 X39.585 Y50.899 E2278.09635
G1 X128.386 Y139.7 E2290.62713
G1 X128.095 Y140.236 E2290.68799
G1 X127.932 Y140.66 E2290.73331
G1 X38.171 Y50.899 E2303.39956
G1 X36.757 Y50.899 E2303.54065
G1 X127.661 Y141.803 E2316.36818
G1 X127.599 Y142.481 E2316.43612
G1 X127.6 Y143.156 E2316.50347
G1 X35.343 Y50.899 E2329.52193
G1 X33.929 Y50.899 E2329.66302
G1 X127.6 Y144.57 E2342.88101
G1 X127.6 Y145.985 E2343.0222
G1 X32.514 Y50.899 E2356.43986
G1 X31.1 Y50.899 E2356.58095
G1 X127.6 Y147.399 E2370.19814
G1 X127.6 Y148.813 E2370.33923
G1 X29.686 Y50.899 E2384.15595
G1 X28.272 Y50.899 E2384.29704
G1 X127.6 Y150.227 E2398.3133
G1 X127.6 Y151.641 E2398.45439
G1 X26.858 Y50.899 E2412.67017
G1 X25.443 Y50.899 E2412.81136
G1 X127.6 Y153.056 E2427.22682
G1 X127.6 Y154.368 E2427.35773
G1 X127.597 Y154.467 E2427.36761
G1 X24.029 Y50.899 E2441.98218
G1 X23.125 Y50.898 E2442.07238
G1 X22.629 Y50.913 E2442.12189
G1 X127.521 Y155.806 E2456.92336
G1 X127.451 Y156.426 E2456.98561
G1 X127.427 Y156.6 E2457.00314
G1 X127.345 Y157.044 E2457.04819
G1 X21.316 Y51.014 E2472.0101
G1 X21.17 Y51.033 E2472.02479
G1 X20.277 Y51.181 E2472.11511
G1 X20.115 Y51.214 E2472.1316
G1 X20.104 Y51.217 E2472.13274
G1 X127.083 Y158.196 E2487.22863
G1 X127.004 Y158.498 E2487.25978
G1 X126.951 Y158.669 E2487.27765
G1 X126.747 Y159.274 E2487.34135
G1 X18.978 Y51.505 E2502.54872
G1 X18.241 Y51.741 E2502.62594
G1 X18.068 Y51.803 E2502.64428
G1 X17.921 Y51.862 E2502.66008
G1 X126.344 Y160.285 E2517.95974
G1 X126.26 Y160.48 E2517.98092
G1 X126.18 Y160.656 E2518.00021
G1 X125.881 Y161.237 E2518.06541
G1 X16.928 Y52.284 E2533.43986
G1 X16.274 Y52.605 E2533.51255
G1 X16.131 Y52.682 E2533.52876
G1 X15.994 Y52.763 E2533.54464
G1 X125.362 Y162.132 E2548.97771
G1 X125.224 Y162.36 E2549.00431
G1 X125.123 Y162.511 E2549.02243
G1 X124.791 Y162.975 E2549.07936
G1 X15.112 Y53.296 E2564.55625
G1 X14.477 Y53.734 E2564.63322
G1 X14.338 Y53.838 E2564.65055
G1 X14.284 Y53.882 E2564.6575
G1 X124.17 Y163.768 E2580.1636
G1 X123.922 Y164.065 E2580.20221
G1 X123.827 Y164.173 E2580.21656
G1 X123.504 Y164.516 E2580.26357
G1 X13.503 Y54.515 E2595.7859
G1 X12.812 Y55.157 E2595.88001
G1 X12.771 Y55.198 E2595.8858
G1 X122.786 Y165.213 E2611.4101
G1 X122.503 Y165.477 E2611.44872
G1 X122.354 Y165.604 E2611.46825
G1 X122.026 Y165.867 E2611.5102
G1 X12.084 Y55.925 E2627.02421
G1 X12.077 Y55.933 E2627.02527
G1 X11.5 Y56.625 E2627.11517
G1 X11.443 Y56.698 E2627.12441
G1 X121.218 Y166.473 E2642.61485
G1 X120.808 Y166.756 E2642.66456
G1 X120.623 Y166.872 E2642.68635
G1 X120.358 Y167.027 E2642.71698
G1 X10.852 Y57.521 E2658.16946
G1 X10.775 Y57.638 E2658.18344
G1 X10.313 Y58.397 E2658.2721
G1 X119.446 Y167.529 E2673.67187
G1 X118.897 Y167.799 E2673.73292
G1 X118.78 Y167.852 E2673.74573
G1 X118.477 Y167.974 E2673.77832
G1 X9.828 Y59.325 E2689.10987
G1 X9.819 Y59.342 E2689.11179
G1 X9.738 Y59.517 E2689.13103
G1 X9.4 Y60.312 E2689.21723
G1 X117.444 Y168.356 E2704.46341
G1 X116.92 Y168.526 E2704.51837
G1 X116.756 Y168.572 E2704.53537
G1 X116.345 Y168.671 E2704.57755
G1 X9.037 Y61.363 E2719.71987
G1 X8.996 Y61.499 E2719.73404
G1 X8.765 Y62.385 E2719.8254
G1 X8.742 Y62.482 E2719.83535
G1 X115.168 Y168.908 E2734.85321
G1 X114.829 Y168.965 E2734.88751
G1 X114.651 Y168.988 E2734.90542
G1 X113.903 Y169.057 E2734.98037
G1 X8.534 Y63.688 E2749.84907
G1 X8.445 Y64.489 E2749.92949
G1 X8.435 Y64.623 E2749.9429
G1 X8.422 Y64.99 E2749.97954
G1 X112.53 Y169.098 E2764.6703
G1 X111.116 Y169.098 E2764.81139
G1 X8.399 Y66.382 E2779.3058
G1 X8.399 Y67.796 E2779.44689
G1 X109.701 Y169.098 E2793.7417
G1 X108.287 Y169.098 E2793.88279
G1 X8.399 Y69.21 E2807.97806
G1 X8.399 Y70.625 E2808.11925
G1 X106.873 Y169.098 E2822.01493
G1 X105.459 Y169.098 E2822.15602
G1 X8.399 Y72.039 E2835.85216
G1 X8.399 Y73.453 E2835.99325
G1 X104.045 Y169.098 E2849.48986
G1 X102.63 Y169.098 E2849.63105
G1 X8.399 Y74.867 E2862.92806
G1 X8.399 Y76.281 E2863.06915
G1 X101.216 Y169.098 E2876.16663
G1 X99.802 Y169.098 E2876.30772
G1 X8.399 Y77.696 E2889.2056
G1 X8.399 Y79.11 E2889.34669
G1 X98.388 Y169.098 E2902.04504
G1 X96.973 Y169.098 E2902.18623
G1 X67.665 Y139.79 E2906.32191
G1 X67.355 Y139.306 E2906.37926
G1 X66.917 Y138.782 E2906.4474
G1 X66.417 Y138.317 E2906.51553
G1 X65.862 Y137.919 E2906.58368
G0 F7200 X65.714 Y137.839
G1 F1125 X8.399 Y80.524 E2914.67145
G1 X8.399 Y81.938 E2914.81253
G1 X63.613 Y137.152 E2922.60383
G1 X63.018 Y137.098 E2922.66344
G1 X62.144 Y137.098 E2922.75065
G1 X8.399 Y83.353 E2930.33465
G1 X8.399 Y84.767 E2930.47574
G1 X60.73 Y137.098 E2937.86021
G1 X59.316 Y137.098 E2938.0013
G1 X8.399 Y86.181 E2945.18623
G1 X8.399 Y87.595 E2945.32732
G1 X57.902 Y137.098 E2952.31273
G1 X56.487 Y137.098 E2952.45392
G1 X8.399 Y89.009 E2959.23973
G1 X8.4 Y90.382 E2959.37673
G1 X8.401 Y90.425 E2959.38102
G1 X55.073 Y137.098 E2965.96701
G1 X53.659 Y137.098 E2966.1081
G1 X8.49 Y91.928 E2972.48201
G1 X8.511 Y92.152 E2972.50446
G1 X8.531 Y92.312 E2972.52054
G1 X8.679 Y93.212 E2972.61155
G1 X8.712 Y93.374 E2972.62805
G1 X8.773 Y93.626 E2972.65392
G1 X52.245 Y137.098 E2978.78829
G1 X50.831 Y137.098 E2978.92938
G1 X19.436 Y105.703 E2983.35955
G1 X19.355 Y105.577 E2983.3745
G1 X18.917 Y105.053 E2983.44264
G1 X18.418 Y104.588 E2983.5107
G0 F7200 X18.075 Y104.342
G1 F1125 X9.398 Y95.665 E2984.73512
G1 X9.647 Y96.28 E2984.80132
G1 X9.696 Y96.393 E2984.81361
G1 X10.105 Y97.225 E2984.90612
G1 X10.178 Y97.358 E2984.92126
G1 X10.625 Y98.123 E2985.00966
G1 X10.743 Y98.306 E2985.03139
G1 X11.001 Y98.682 E2985.07689
G1 X14.828 Y102.509 E2985.61692
G1 X14.274 Y102.112 E2985.68493
G1 X14.125 Y101.999 E2985.70359
G1 X13.434 Y101.422 E2985.79341
G1 X13.325 Y101.326 E2985.80791
G1 X12.814 Y100.844 E2985.878
G1 X12.654 Y100.683 E2985.90065
G1 X12.009 Y99.989 E2985.99518
G1 X11.892 Y99.852 E2986.01316
G1 X11.339 Y99.161 E2986.10147
G1 X11.235 Y99.022 E2986.11879
G1 F3600 E2981.11879
G0 F7200 X10.502 Y99.819
G0 X11.933 Y101.469
G0 X13.469 Y102.838
G0 X13.781 Y103.061
G0 X18.492 Y106.203
G0 X19.436 Y105.703
G1 F3600 E2986.11879
G1 F1125 X19.724 Y106.152 E2986.17202
G1 X20.016 Y106.769 E2986.24013
G1 X20.228 Y107.418 E2986.30825
G1 X20.346 Y108.027 E2986.37015
G1 X49.416 Y137.098 E2990.47231
G1 X48.002 Y137.098 E2990.6134
G1 X20.4 Y109.495 E2994.50841
G1 X20.4 Y110.909 E2994.6495
G1 X46.588 Y137.098 E2998.34498
G1 X45.174 Y137.098 E2998.48607
G1 X20.4 Y112.323 E3001.98202
G1 X20.4 Y113.738 E3002.12321
G1 X43.76 Y137.098 E3005.41956
G1 X42.345 Y137.098 E3005.56075
G1 X20.4 Y115.152 E3008.65749
G1 X20.4 Y116.566 E3008.79858
G1 X40.931 Y137.098 E3011.6958
G1 X39.517 Y137.098 E3011.83689
G1 X20.4 Y117.98 E3014.53457
G1 X20.4 Y119.394 E3014.67566
G1 X38.103 Y137.098 E3017.17382
G1 X36.688 Y137.098 E3017.31501
G1 X20.4 Y120.809 E3019.61349
G1 X20.4 Y122.223 E3019.75458
G1 X35.274 Y137.098 E3021.85353
G1 X35.113 Y137.098 E3021.8696
G1 X34.112 Y137.062 E3021.96954
G1 X33.989 Y137.053 E3021.98185
G1 X33.794 Y137.031 E3022.00143
G1 X20.469 Y123.706 E3023.88173
G1 X20.511 Y124.151 E3023.92633
G1 X20.532 Y124.323 E3023.94362
G1 X20.683 Y125.229 E3024.03527
G1 X20.709 Y125.361 E3024.04869
G1 X32.133 Y136.784 E3025.66067
G1 X32.008 Y136.762 E3025.67334
G1 X31.886 Y136.734 E3025.68583
G1 X30.991 Y136.5 E3025.77813
G1 X30.829 Y136.451 E3025.79502
G1 X30.155 Y136.222 E3025.86605
G1 X21.269 Y127.335 E3027.12003
G1 X21.298 Y127.416 E3027.12861
G1 X21.647 Y128.28 E3027.22159
G1 X21.696 Y128.393 E3027.23388
G1 X22.105 Y129.225 E3027.32639
G1 X22.182 Y129.367 E3027.3425
G1 X22.601 Y130.081 E3027.42511
G1 X27.405 Y134.885 E3028.103
G1 X27.138 Y134.723 E3028.13417
G1 X26.987 Y134.623 E3028.15224
G1 X26.273 Y134.111 E3028.2399
G1 X26.126 Y133.999 E3028.25834
G1 X25.433 Y133.421 E3028.34839
G1 X25.325 Y133.326 E3028.36274
G1 X24.813 Y132.844 E3028.4329
G1 X24.653 Y132.682 E3028.45562
G1 X24.009 Y131.989 E3028.55002
G1 X23.893 Y131.852 E3028.56793
G1 X23.343 Y131.166 E3028.65566
G1 X23.227 Y131.009 E3028.67514
G1 X22.743 Y130.307 E3028.76022
G1 X22.626 Y130.123 E3028.78198
G1 F3600 E3023.78198
G0 F7200 X21.851 Y130.89
G0 X23.078 Y132.537
G0 X24.602 Y134.108
G0 X25.636 Y134.966
G0 X27.374 Y136.113
G0 X28.579 Y136.731
G0 X30.497 Y137.464
G0 X31.801 Y137.806
G0 X33.489 Y138.054
G0 X66.767 Y140.363
G0 X67.665 Y139.79
G1 F3600 E3028.78198
G1 F1125 X67.723 Y139.881 E3028.79274
G1 X68.015 Y140.498 E3028.86086
G1 X68.228 Y141.146 E3028.92892
G1 X68.358 Y141.818 E3028.99721
G1 X68.363 Y141.902 E3029.00561
G1 X95.559 Y169.098 E3032.84326
G1 X94.144 Y169.098 E3032.98445
G1 X68.399 Y143.353 E3036.61735
G1 X68.399 Y144.767 E3036.75843
G1 X92.73 Y169.098 E3040.1918
G1 X91.316 Y169.098 E3040.33289
G1 X68.399 Y146.181 E3043.56673
G1 X68.399 Y147.595 E3043.70782
G1 X89.902 Y169.098 E3046.74212
G1 X88.488 Y169.098 E3046.88321
G1 X68.399 Y149.01 E3049.71792
G1 X68.399 Y150.424 E3049.85901
G1 X87.073 Y169.098 E3052.49411
G1 X85.659 Y169.098 E3052.6352
G1 X68.399 Y151.838 E3055.07077
G1 X68.399 Y153.252 E3055.21186
G1 X84.245 Y169.098 E3057.4479
G1 X83.114 Y169.098 E3057.56075
G1 X82.82 Y169.087 E3057.59011
G1 X68.407 Y154.674 E3059.62394
G1 X68.421 Y155.115 E3059.66797
G1 X68.428 Y155.252 E3059.68165
G1 X68.51 Y156.151 E3059.77173
G1 X68.516 Y156.197 E3059.77636
G1 X81.293 Y168.975 E3061.5794
G1 X81.073 Y168.951 E3061.60148
G1 X80.897 Y168.925 E3061.61923
G1 X80.009 Y168.762 E3061.70932
G1 X79.886 Y168.734 E3061.72191
G1 X79.55 Y168.645 E3061.75659
G1 X68.851 Y157.947 E3063.26626
G1 X68.928 Y158.259 E3063.29833
G1 X68.969 Y158.41 E3063.31394
G1 X69.242 Y159.258 E3063.40283
G1 X69.297 Y159.415 E3063.41943
G1 X69.563 Y160.072 E3063.49015
G1 X77.421 Y167.93 E3064.599
G1 X77.018 Y167.759 E3064.64268
G1 X76.829 Y167.672 E3064.66345
G1 X76.035 Y167.264 E3064.75252
G1 X75.917 Y167.196 E3064.76611
G1 X75.138 Y166.723 E3064.85704
G1 X74.987 Y166.623 E3064.87511
G1 X74.274 Y166.112 E3064.96264
G1 X74.126 Y165.998 E3064.98128
G1 X73.821 Y165.745 E3065.02082
G1 X71.749 Y163.673 E3065.31321
G0 F7200 X71.892 Y163.852
G1 F1125 X72.01 Y163.989 E3065.33125
G1 X72.653 Y164.683 E3065.42565
G1 X72.814 Y164.844 E3065.44837
G1 X73.326 Y165.326 E3065.51853
G1 X73.433 Y165.422 E3065.53287
G1 X73.821 Y165.745 E3065.58325
G1 F3600 E3060.58325
G0 F7200 X73.14 Y166.563
G0 X74.574 Y167.626
G0 X76.368 Y168.632
G0 X77.632 Y169.169
G0 X79.629 Y169.768
G0 X80.945 Y170.009
G0 X83.13 Y170.164
G0 X113.839 Y170.132
G0 X115.916 Y169.866
G0 X117.225 Y169.547
G0 X119.19 Y168.835
G0 X192.222 Y136.336
G0 X193.39 Y135.649
G0 X195.037 Y134.422
G0 X196.608 Y132.898
G0 X197.466 Y131.864
G0 X198.613 Y130.126
G0 X199.231 Y128.921
G0 X199.964 Y127.003
G0 X200.306 Y125.699
G0 X200.613 Y123.614
G0 X200.664 Y122.394
G0 X200.632 Y96.661
G0 X200.366 Y94.584
G0 X200.047 Y93.275
G0 X199.335 Y91.31
G0 X198.747 Y90.115
G0 X197.634 Y88.363
G0 X196.788 Y87.306
G0 X195.266 Y85.774
G0 X193.935 Y84.746
G0 X192.464 Y83.795
G0 X192.081 Y84.801
G1 F3600 E3065.58325
G1 F1125 X191.964 Y84.734 E3065.5967
G1 X191.156 Y84.319 E3065.68734
G1 X190.981 Y84.237 E3065.70662
G1 X190.869 Y84.19 E3065.71874
G1 X190.138 Y83.811 E3065.8009
G1 X189.58 Y83.41 E3065.86946
G1 X189.081 Y82.945 E3065.93752
G1 X188.643 Y82.421 E3066.00567
G1 X188.274 Y81.846 E3066.07384
G1 X187.983 Y81.23 E3066.14182
G1 X187.77 Y80.581 E3066.20997
G1 X187.701 Y80.221 E3066.24655
G1 X158.381 Y50.901 E3070.38391
G1 X159.795 Y50.901 E3070.525
G1 X187.599 Y78.705 E3074.44845
G1 X187.599 Y77.291 E3074.58954
G1 X161.209 Y50.901 E3078.31345
G1 X162.623 Y50.901 E3078.45454
G1 X187.599 Y75.876 E3081.97885
G1 X187.599 Y74.462 E3082.11994
G1 X164.038 Y50.901 E3085.44466
G1 X165.452 Y50.901 E3085.58575
G1 X187.599 Y73.048 E3088.71093
G1 X187.599 Y71.634 E3088.85202
G1 X166.866 Y50.901 E3091.77767
G1 X168.28 Y50.901 E3091.91876
G1 X187.599 Y70.219 E3094.6448
G1 X187.599 Y68.805 E3094.78589
G1 X169.695 Y50.901 E3097.31234
G1 X171.109 Y50.901 E3097.45343
G1 X187.599 Y67.391 E3099.78035
G1 X187.599 Y65.977 E3099.92144
G1 X172.523 Y50.901 E3102.04882
G1 X172.885 Y50.901 E3102.08495
G1 X173.886 Y50.937 E3102.18489
G1 X173.98 Y50.944 E3102.1943
G1 X187.549 Y64.512 E3104.10896
G1 X187.488 Y63.848 E3104.17549
G1 X187.463 Y63.662 E3104.19422
G1 X187.335 Y62.885 E3104.27279
G1 X175.619 Y51.169 E3105.92604
G1 X175.99 Y51.236 E3105.96366
G1 X176.113 Y51.265 E3105.97627
G1 X177.007 Y51.498 E3106.06846
G1 X177.169 Y51.548 E3106.08537
G1 X177.538 Y51.673 E3106.12425
G1 X186.828 Y60.963 E3107.43517
G1 X186.753 Y60.729 E3107.45968
G1 X186.694 Y60.563 E3107.47726
G1 X186.352 Y59.719 E3107.56813
G1 X186.291 Y59.582 E3107.58309
G1 X185.886 Y58.758 E3107.67471
G1 X185.813 Y58.624 E3107.68993
G1 X185.684 Y58.405 E3107.71529
G1 X180.081 Y52.801 E3108.50601
G1 X180.86 Y53.275 E3108.59699
G1 X181.011 Y53.375 E3108.61507
G1 X181.725 Y53.887 E3108.70273
G1 X181.873 Y54 E3108.72131
G1 X182.565 Y54.577 E3108.81121
G1 X182.673 Y54.672 E3108.82557
G1 X183.185 Y55.155 E3108.8958
G1 X183.303 Y55.273 E3108.91245
G1 X183.987 Y56.007 E3109.01256
G1 X184.106 Y56.147 E3109.03089
G1 X184.66 Y56.837 E3109.11919
G1 X184.764 Y56.977 E3109.13659
G1 X185.256 Y57.691 E3109.22311
G1 X185.372 Y57.875 E3109.24481
G1 F3600 E3104.24481
G0 F300 X185.372 Y57.875 Z0.86
G0 F7200 X186.149 Y57.11
G0 X184.922 Y55.463
G0 X183.398 Y53.892
G0 X182.364 Y53.034
G0 X180.626 Y51.887
G0 X179.421 Y51.269
G0 X177.503 Y50.536
G0 X176.765 Y50.343
G0 X175.055 Y49.991
G0 X174.518 Y50.8
	TIME_ELAPSED:1572.997261
	LAYER:-4
	TYPE:SUPPORT-INTERFACE
G1 F3600 E3109.24481
G1 F1500 X21.456 Y50.8 E3114.33568
G1 X22.22 Y50.73 E3114.36119
G1 X22.383 Y50.721 E3114.36662
G1 X23.119 Y50.7 E3114.39111
G1 X172.893 Y50.7 E3119.37261
G1 X173.897 Y50.736 E3119.40603
G1 X174.032 Y50.746 E3119.41053
G1 F3600 E3114.41053
G0 F7200 X174.126 Y49.888
G0 X176.199 Y50.194
G0 X177.503 Y50.536
G0 X179.421 Y51.269
G0 X180.626 Y51.887
G0 X182.364 Y53.034
G0 X184.065 Y54.528
G0 X185.498 Y56.181
G0 X186.279 Y57.315
G0 X187.259 Y59.138
G0 X199.764 Y92.395
G0 X200.325 Y94.386
G0 X200.546 Y95.724
G0 X200.664 Y97.608
G0 X200.626 Y123.44
G0 X200.479 Y124.766
G0 X200.027 Y126.793
G0 X199.587 Y128.083
G0 X198.71 Y129.953
G0 X197.996 Y131.122
G0 X196.968 Y132.453
G0 X196.116 Y133.418
G0 X195.442 Y132.872
G1 F3600 E3119.41053
G1 F1500 X195.51 Y132.8 E3119.41383
G1 X24.488 Y132.8 E3125.10204
G1 X24.117 Y132.4 E3125.12019
G1 X195.889 Y132.4 E3130.83335
G1 X195.973 Y132.312 E3130.83739
G1 X196.068 Y132.204 E3130.84218
G1 X196.238 Y132 E3130.85101
G1 X23.754 Y132 E3136.58785
G1 X23.74 Y131.983 E3136.58858
G1 X23.432 Y131.6 E3136.60493
G1 X196.571 Y131.6 E3142.36356
G1 X196.664 Y131.489 E3142.36837
G1 X196.772 Y131.348 E3142.37428
G1 X196.877 Y131.2 E3142.38031
G1 X23.116 Y131.2 E3148.15963
G1 X23.07 Y131.137 E3148.16222
G1 X22.837 Y130.8 E3148.17585
G1 X197.162 Y130.8 E3153.97392
G1 X197.282 Y130.633 E3153.98076
G1 X197.399 Y130.457 E3153.98779
G1 X197.433 Y130.4 E3153.99
G1 X22.562 Y130.4 E3159.80623
G1 X22.456 Y130.232 E3159.81284
G1 X22.32 Y130 E3159.82178
G1 X197.677 Y130 E3165.65418
G1 X197.869 Y129.685 E3165.66645
G1 X197.917 Y129.6 E3165.6697
G1 X22.086 Y129.6 E3171.51786
G1 X22.003 Y129.458 E3171.52333
G1 X21.933 Y129.329 E3171.52821
G1 X21.869 Y129.2 E3171.533
G1 X198.125 Y129.2 E3177.3953
G1 X198.331 Y128.8 E3177.41027
G1 X21.673 Y128.8 E3183.28593
G1 X21.517 Y128.482 E3183.29772
G1 X21.48 Y128.4 E3183.30071
G1 X198.512 Y128.4 E3189.18882
G1 X198.682 Y128 E3189.20327
G1 X21.316 Y128 E3195.10249
G1 X21.154 Y127.6 E3195.11684
G1 X198.845 Y127.6 E3201.02687
G1 X198.857 Y127.569 E3201.02797
G1 X198.983 Y127.2 E3201.04094
G1 X21.011 Y127.2 E3206.96032
G1 X20.883 Y126.8 E3206.97429
G1 X199.119 Y126.8 E3212.90244
G1 X199.14 Y126.741 E3212.90452
G1 X199.195 Y126.555 E3212.91097
G1 X199.235 Y126.4 E3212.9163
G1 X20.757 Y126.4 E3218.8525
G1 X20.73 Y126.302 E3218.85588
G1 X20.656 Y126 E3218.86622
G1 X199.34 Y126 E3224.80928
G1 X199.429 Y125.663 E3224.82087
G1 X199.442 Y125.6 E3224.82301
G1 X20.559 Y125.6 E3230.77268
G1 X20.518 Y125.428 E3230.77856
G1 X20.483 Y125.255 E3230.78443
G1 X20.473 Y125.2 E3230.78629
G1 X199.519 Y125.2 E3236.74139
G1 X199.593 Y124.8 E3236.75492
G1 X20.407 Y124.8 E3242.71467
G1 X20.341 Y124.4 E3242.72815
G1 X199.656 Y124.4 E3248.69219
G1 X199.701 Y124 E3248.70558
G1 X20.294 Y124 E3254.67268
G1 X20.258 Y123.6 E3254.68604
G1 X199.745 Y123.6 E3260.6558
G1 X199.753 Y123.531 E3260.65811
G1 X199.763 Y123.396 E3260.66261
G1 X199.77 Y123.2 E3260.66914
G1 X20.224 Y123.2 E3266.64086
G1 X20.22 Y123.116 E3266.64366
G1 X20.21 Y122.8 E3266.65417
G1 X199.784 Y122.8 E3272.62683
G1 X199.799 Y122.4 E3272.64014
G1 X20.199 Y122.4 E3278.61366
G1 X20.199 Y122.383 E3278.61423
G1 X20.199 Y122 E3278.62697
G1 X199.8 Y122 E3284.60052
G1 X199.8 Y121.6 E3284.61382
G1 X20.199 Y121.6 E3290.58738
G1 X20.199 Y121.2 E3290.60068
G1 X199.8 Y121.2 E3296.57423
G1 X199.8 Y120.8 E3296.58754
G1 X20.199 Y120.8 E3302.56109
G1 X20.199 Y120.4 E3302.5744
G1 X199.8 Y120.4 E3308.54795
G1 X199.8 Y120 E3308.56125
G1 X20.199 Y120 E3314.53481
G1 X20.199 Y119.6 E3314.54811
G1 X199.8 Y119.6 E3320.52166
G1 X199.8 Y119.2 E3320.53497
G1 X20.199 Y119.2 E3326.50852
G1 X20.199 Y118.8 E3326.52183
G1 X199.8 Y118.8 E3332.49538
G1 X199.8 Y118.4 E3332.50868
G1 X20.199 Y118.4 E3338.48224
G1 X20.199 Y118 E3338.49554
G1 X199.8 Y118 E3344.4691
G1 X199.8 Y117.6 E3344.4824
G1 X20.199 Y117.6 E3350.45595
G1 X20.199 Y117.2 E3350.46926
G1 X199.8 Y117.2 E3356.44281
G1 X199.8 Y116.8 E3356.45611
G1 X20.199 Y116.8 E3362.42967
G1 X20.199 Y116.4 E3362.44297
G1 X199.8 Y116.4 E3368.41653
G1 X199.8 Y116 E3368.42983
G1 X20.199 Y116 E3374.40338
G1 X20.199 Y115.6 E3374.41669
G1 X199.8 Y115.6 E3380.39024
G1 X199.8 Y115.2 E3380.40354
G1 X20.199 Y115.2 E3386.3771
G1 X20.199 Y114.8 E3386.3904
G1 X199.8 Y114.8 E3392.36396
G1 X199.8 Y114.4 E3392.37726
G1 X20.199 Y114.4 E3398.35081
G1 X20.199 Y114 E3398.36412
G1 X199.8 Y114 E3404.33767
G1 X199.8 Y113.6 E3404.35097
G1 X20.199 Y113.6 E3410.32453
G1 X20.199 Y113.2 E3410.33783
G1 X199.8 Y113.2 E3416.31139
G1 X199.8 Y112.8 E3416.32469
G1 X20.199 Y112.8 E3422.29824
G1 X20.199 Y112.4 E3422.31155
G1 X199.8 Y112.4 E3428.2851
G1 X199.8 Y112 E3428.29841
G1 X20.199 Y112 E3434.27196
G1 X20.199 Y111.6 E3434.28526
G1 X199.8 Y111.6 E3440.25882
G1 X199.8 Y111.2 E3440.27212
G1 X20.199 Y111.2 E3446.24567
G1 X20.199 Y110.8 E3446.25898
G1 X199.8 Y110.8 E3452.23253
G1 X199.8 Y110.4 E3452.24584
G1 X20.199 Y110.4 E3458.21939
G1 X20.199 Y110 E3458.23269
G1 X199.8 Y110 E3464.20625
G1 X199.8 Y109.6 E3464.21955
G1 X20.199 Y109.6 E3470.1931
G1 X20.199 Y109.2 E3470.20641
G1 X199.8 Y109.2 E3476.17996
G1 X199.8 Y108.8 E3476.19327
G1 X20.199 Y108.8 E3482.16682
G1 X20.199 Y108.765 E3482.16798
G1 X20.175 Y108.4 E3482.18015
G1 X199.8 Y108.4 E3488.1545
G1 X199.8 Y108 E3488.16781
G1 X20.135 Y108 E3494.14349
G1 X20.059 Y107.6 E3494.15703
G1 X199.8 Y107.6 E3500.13524
G1 X199.8 Y107.2 E3500.14854
G1 X19.945 Y107.2 E3506.13055
G1 X19.829 Y106.845 E3506.14297
G1 X19.807 Y106.8 E3506.14463
G1 X199.8 Y106.8 E3512.13122
G1 X199.8 Y106.4 E3512.14453
G1 X19.618 Y106.4 E3518.13741
G1 X19.547 Y106.25 E3518.14293
G1 X19.387 Y106 E3518.1528
G1 X199.8 Y106 E3524.15336
G1 X199.8 Y105.6 E3524.16666
G1 X19.113 Y105.6 E3530.17634
G1 X18.777 Y105.2 E3530.19371
G1 X199.8 Y105.2 E3536.21456
G1 X199.8 Y104.8 E3536.22787
G1 X18.349 Y104.8 E3542.26295
G1 X18.29 Y104.745 E3542.26563
G1 X17.809 Y104.4 E3542.28532
G1 X199.8 Y104.4 E3548.33837
G1 X199.8 Y104 E3548.35167
G1 X17.062 Y104 E3554.42956
G1 X17.043 Y103.99 E3554.43027
G1 X16.751 Y103.858 E3554.44093
G1 X16.249 Y103.6 E3554.45971
G1 X199.8 Y103.6 E3560.56464
G1 X199.8 Y103.2 E3560.57794
G1 X15.535 Y103.2 E3566.70662
G1 X15.041 Y102.899 E3566.72586
G1 X14.892 Y102.8 E3566.73181
G1 X199.8 Y102.8 E3572.88187
G1 X199.8 Y102.4 E3572.89518
G1 X14.33 Y102.4 E3579.06394
G1 X14.146 Y102.268 E3579.07147
G1 X14.01 Y102.164 E3579.07716
G1 X13.813 Y102 E3579.08569
G1 X199.8 Y102 E3585.27164
G1 X199.8 Y101.6 E3585.28494
G1 X13.333 Y101.6 E3591.48686
G1 X13.295 Y101.568 E3591.48851
G1 X13.183 Y101.469 E3591.49349
G1 X12.898 Y101.2 E3591.50652
G1 X199.8 Y101.2 E3597.72291
G1 X199.8 Y100.8 E3597.73621
G1 X12.488 Y100.8 E3603.96623
G1 X12.117 Y100.4 E3603.98438
G1 X199.8 Y100.4 E3610.22674
G1 X199.8 Y100 E3610.24004
G1 X11.754 Y100 E3616.49448
G1 X11.74 Y99.983 E3616.49521
G1 X11.432 Y99.6 E3616.51156
G1 X199.8 Y99.6 E3622.7767
G1 X199.8 Y99.2 E3622.79001
G1 X11.117 Y99.2 E3629.06563
G1 X11.065 Y99.13 E3629.06853
G1 X10.837 Y98.8 E3629.08187
G1 X199.8 Y98.8 E3635.36681
G1 X199.8 Y98.4 E3635.38011
G1 X10.562 Y98.4 E3641.67419
G1 X10.456 Y98.232 E3641.6808
G1 X10.32 Y98 E3641.68974
G1 X199.8 Y98 E3647.99187
G1 X199.8 Y97.616 E3648.00465
G1 X199.8 Y97.6 E3648.00518
G1 X10.086 Y97.6 E3654.31509
G1 X9.998 Y97.449 E3654.3209
G1 X9.933 Y97.329 E3654.32544
G1 X9.869 Y97.2 E3654.33023
G1 X199.789 Y97.2 E3660.647
G1 X199.779 Y96.878 E3660.65771
G1 X199.775 Y96.8 E3660.66031
G1 X9.673 Y96.8 E3666.98313
G1 X9.517 Y96.482 E3666.99491
G1 X9.48 Y96.4 E3666.9979
G1 X199.741 Y96.4 E3673.32601
G1 X199.705 Y96 E3673.33937
G1 X9.316 Y96 E3679.67173
G1 X9.154 Y95.6 E3679.68608
G1 X199.659 Y95.6 E3686.0223
G1 X199.592 Y95.2 E3686.03579
G1 X9.011 Y95.2 E3692.37454
G1 X8.883 Y94.8 E3692.38851
G1 X199.526 Y94.8 E3698.72932
G1 X199.516 Y94.745 E3698.73118
G1 X199.48 Y94.571 E3698.73709
G1 X199.439 Y94.4 E3698.74294
G1 X8.757 Y94.4 E3705.08505
G1 X8.73 Y94.302 E3705.08843
G1 X8.657 Y94 E3705.09877
G1 X199.342 Y94 E3711.44098
G1 X199.267 Y93.69 E3711.45158
G1 X199.242 Y93.6 E3711.45469
G1 X8.56 Y93.6 E3717.7968
G1 X8.519 Y93.428 E3717.80268
G1 X8.483 Y93.254 E3717.80859
G1 X8.474 Y93.2 E3717.81041
G1 X199.117 Y93.2 E3724.15122
G1 X198.988 Y92.8 E3724.1652
G1 X8.407 Y92.8 E3730.50395
G1 X8.341 Y92.4 E3730.51744
G1 X198.846 Y92.4 E3736.85366
G1 X198.684 Y92 E3736.86801
G1 X8.294 Y92 E3743.20041
G1 X8.258 Y91.6 E3743.21377
G1 X198.52 Y91.6 E3749.54191
G1 X198.479 Y91.51 E3749.5452
G1 X198.327 Y91.2 E3749.55668
G1 X8.224 Y91.2 E3755.87953
G1 X8.22 Y91.116 E3755.88233
G1 X8.21 Y90.8 E3755.89284
G1 X198.13 Y90.8 E3762.20961
G1 X198.066 Y90.67 E3762.21443
G1 X197.996 Y90.541 E3762.21931
G1 X197.914 Y90.4 E3762.22473
G1 X8.199 Y90.4 E3768.53468
G1 X8.199 Y90.383 E3768.53525
G1 X8.199 Y90 E3768.54798
G1 X197.68 Y90 E3774.85015
G1 X197.539 Y89.761 E3774.85938
G1 X197.437 Y89.6 E3774.86572
G1 X8.199 Y89.6 E3781.1598
G1 X8.199 Y89.2 E3781.1731
G1 X197.162 Y89.2 E3787.45804
G1 X196.929 Y88.862 E3787.47169
G1 X196.883 Y88.8 E3787.47426
G1 X8.199 Y88.8 E3793.74991
G1 X8.199 Y88.4 E3793.76322
G1 X196.567 Y88.4 E3800.02836
G1 X196.255 Y88.011 E3800.04495
G1 X196.246 Y88 E3800.04542
G1 X8.199 Y88 E3806.29989
G1 X8.199 Y87.6 E3806.31319
G1 X195.883 Y87.6 E3812.55559
G1 X195.512 Y87.2 E3812.57373
G1 X8.199 Y87.2 E3818.80379
G1 X8.199 Y86.8 E3818.81709
G1 X195.102 Y86.8 E3825.03351
G1 X194.816 Y86.53 E3825.0466
G1 X194.704 Y86.431 E3825.05157
G1 X194.667 Y86.4 E3825.05317
G1 X8.199 Y86.4 E3831.25512
G1 X8.199 Y86 E3831.26843
G1 X194.187 Y86 E3837.45441
G1 X193.989 Y85.835 E3837.46299
G1 X193.853 Y85.731 E3837.46868
G1 X193.67 Y85.6 E3837.47617
G1 X8.199 Y85.6 E3843.64496
G1 X8.199 Y85.2 E3843.65826
G1 X193.109 Y85.2 E3849.80839
G1 X192.958 Y85.1 E3849.81442
G1 X192.466 Y84.8 E3849.83358
G1 X8.199 Y84.8 E3855.96233
G1 X8.199 Y84.4 E3855.97563
G1 X191.752 Y84.4 E3862.08063
G1 X191.248 Y84.141 E3862.09948
G1 X190.956 Y84.009 E3862.11013
G1 X190.939 Y84 E3862.11077
G1 X8.199 Y84 E3868.18873
G1 X8.199 Y83.6 E3868.20203
G1 X190.191 Y83.6 E3874.25511
G1 X189.709 Y83.254 E3874.27485
G1 X189.651 Y83.2 E3874.27748
G1 X8.199 Y83.2 E3880.3126
G1 X8.199 Y82.8 E3880.32591
G1 X189.223 Y82.8 E3886.34679
G1 X188.887 Y82.4 E3886.36416
G1 X8.199 Y82.4 E3892.37387
G1 X8.199 Y82 E3892.38717
G1 X188.612 Y82 E3898.38773
G1 X188.452 Y81.749 E3898.39763
G1 X188.382 Y81.6 E3898.40311
G1 X8.199 Y81.6 E3904.39602
G1 X8.199 Y81.2 E3904.40933
G1 X188.192 Y81.2 E3910.39592
G1 X188.17 Y81.154 E3910.39761
G1 X188.054 Y80.8 E3910.41
G1 X8.199 Y80.8 E3916.392
G1 X8.199 Y80.4 E3916.40531
G1 X187.941 Y80.4 E3922.38355
G1 X187.864 Y80 E3922.3971
G1 X8.199 Y80 E3928.37278
G1 X8.199 Y79.6 E3928.38609
G1 X187.824 Y79.6 E3934.36044
G1 X187.8 Y79.234 E3934.37264
G1 X187.8 Y79.2 E3934.37377
G1 X8.199 Y79.2 E3940.34732
G1 X8.199 Y78.8 E3940.36063
G1 X187.8 Y78.8 E3946.33418
G1 X187.8 Y78.4 E3946.34748
G1 X8.199 Y78.4 E3952.32104
G1 X8.199 Y78 E3952.33434
G1 X187.8 Y78 E3958.30789
G1 X187.8 Y77.6 E3958.3212
G1 X8.199 Y77.6 E3964.29475
G1 X8.199 Y77.2 E3964.30806
G1 X187.8 Y77.2 E3970.28161
G1 X187.8 Y76.8 E3970.29491
G1 X8.199 Y76.8 E3976.26847
G1 X8.199 Y76.4 E3976.28177
G1 X187.8 Y76.4 E3982.25532
G1 X187.8 Y76 E3982.26863
G1 X8.199 Y76 E3988.24218
G1 X8.199 Y75.6 E3988.25549
G1 X187.8 Y75.6 E3994.22904
G1 X187.8 Y75.2 E3994.24234
G1 X8.199 Y75.2 E4000.2159
G1 X8.199 Y74.8 E4000.2292
G1 X187.8 Y74.8 E4006.20275
G1 X187.8 Y74.4 E4006.21606
G1 X8.199 Y74.4 E4012.18961
G1 X8.199 Y74 E4012.20292
G1 X187.8 Y74 E4018.17647
G1 X187.8 Y73.6 E4018.18977
G1 X8.199 Y73.6 E4024.16333
G1 X8.199 Y73.2 E4024.17663
G1 X187.8 Y73.2 E4030.15019
G1 X187.8 Y72.8 E4030.16349
G1 X8.199 Y72.8 E4036.13704
G1 X8.199 Y72.4 E4036.15035
G1 X187.8 Y72.4 E4042.1239
G1 X187.8 Y72 E4042.1372
G1 X8.199 Y72 E4048.11076
G1 X8.199 Y71.6 E4048.12406
G1 X187.8 Y71.6 E4054.09762
G1 X187.8 Y71.2 E4054.11092
G1 X8.199 Y71.2 E4060.08447
G1 X8.199 Y70.8 E4060.09778
G1 X187.8 Y70.8 E4066.07133
G1 X187.8 Y70.4 E4066.08463
G1 X8.199 Y70.4 E4072.05819
G1 X8.199 Y70 E4072.07149
G1 X187.8 Y70 E4078.04505
G1 X187.8 Y69.6 E4078.05835
G1 X8.199 Y69.6 E4084.0319
G1 X8.199 Y69.2 E4084.04521
G1 X187.8 Y69.2 E4090.01876
G1 X187.8 Y68.8 E4090.03206
G1 X8.199 Y68.8 E4096.00562
G1 X8.199 Y68.4 E4096.01892
G1 X187.8 Y68.4 E4101.99248
G1 X187.8 Y68 E4102.00578
G1 X8.199 Y68 E4107.97933
G1 X8.199 Y67.6 E4107.99264
G1 X187.8 Y67.6 E4113.96619
G1 X187.8 Y67.2 E4113.9795
G1 X8.199 Y67.2 E4119.95305
G1 X8.199 Y66.8 E4119.96635
G1 X187.8 Y66.8 E4125.93991
G1 X187.8 Y66.4 E4125.95321
G1 X8.199 Y66.4 E4131.92676
G1 X8.199 Y66 E4131.94007
G1 X187.8 Y66 E4137.91362
G1 X187.8 Y65.616 E4137.92639
G1 X187.8 Y65.6 E4137.92693
G1 X8.2 Y65.6 E4143.90045
G1 X8.215 Y65.2 E4143.91376
G1 X187.789 Y65.2 E4149.88641
G1 X187.779 Y64.878 E4149.89713
G1 X187.775 Y64.8 E4149.89973
G1 X8.229 Y64.8 E4155.87145
G1 X8.236 Y64.603 E4155.87801
G1 X8.246 Y64.468 E4155.88251
G1 X8.254 Y64.4 E4155.88479
G1 X187.741 Y64.4 E4161.85455
G92 E0
G1 X187.704 Y64 E0.01336
G1 X8.298 Y64 E5.98043
G1 X8.342 Y63.6 E5.99381
G1 X187.659 Y63.6 E11.95792
G1 X187.592 Y63.2 E11.97141
G1 X8.406 Y63.2 E17.93116
G1 X8.48 Y62.8 E17.94469
G1 X187.526 Y62.8 E23.89978
G1 X187.515 Y62.737 E23.90191
G1 X187.479 Y62.565 E23.90776
G1 X187.44 Y62.4 E23.9134
G1 X8.557 Y62.4 E29.86307
G1 X8.571 Y62.335 E29.86528
G1 X8.659 Y62 E29.8768
G1 X187.343 Y62 E35.81985
G1 X187.267 Y61.69 E35.83047
G1 X187.242 Y61.6 E35.83358
G1 X8.762 Y61.6 E41.76985
G1 X8.805 Y61.434 E41.77555
G1 X8.857 Y61.265 E41.78143
G1 X8.88 Y61.2 E41.78372
G1 X187.117 Y61.2 E47.71191
G1 X186.988 Y60.8 E47.72589
G1 X9.016 Y60.8 E53.64526
G1 X9.142 Y60.43 E53.65826
G1 X9.154 Y60.4 E53.65934
G1 X186.846 Y60.4 E59.5694
G1 X186.684 Y60 E59.58375
G1 X9.317 Y60 E65.483
G1 X9.486 Y59.6 E65.49744
G1 X186.52 Y59.6 E71.38562
G1 X186.474 Y59.5 E71.38928
G1 X186.327 Y59.2 E71.40039
G1 X9.668 Y59.2 E77.27609
G1 X9.874 Y58.8 E77.29106
G1 X186.131 Y58.8 E83.15339
G1 X186.071 Y58.678 E83.15791
G1 X185.989 Y58.529 E83.16357
G1 X185.914 Y58.4 E83.16853
G1 X10.082 Y58.4 E89.01673
G1 X10.13 Y58.314 E89.02
G1 X10.322 Y58 E89.03224
G1 X185.68 Y58 E94.86467
G1 X185.539 Y57.761 E94.8739
G1 X185.437 Y57.6 E94.88024
G1 X10.565 Y57.6 E100.69651
G1 X10.6 Y57.542 E100.69876
G1 X10.717 Y57.366 E100.70579
G1 X10.836 Y57.2 E100.71258
G1 X185.162 Y57.2 E106.51069
G1 X184.929 Y56.862 E106.52435
G1 X184.883 Y56.8 E106.52691
G1 X11.122 Y56.8 E112.30623
G1 X11.232 Y56.646 E112.31252
G1 X11.335 Y56.511 E112.31817
G1 X11.428 Y56.4 E112.32299
G1 X184.567 Y56.4 E118.08161
G1 X184.255 Y56.011 E118.0982
G1 X184.246 Y56 E118.09867
G1 X11.761 Y56 E123.83555
G1 X11.931 Y55.796 E123.84438
G1 X12.026 Y55.688 E123.84916
G1 X12.11 Y55.6 E123.85321
G1 X183.883 Y55.6 E129.5664
G1 X183.512 Y55.2 E129.58455
G1 X12.488 Y55.2 E135.27283
G1 X12.556 Y55.128 E135.27612
G1 X12.675 Y55.012 E135.28165
G1 X12.904 Y54.8 E135.29203
G1 X183.102 Y54.8 E140.95284
G1 X182.816 Y54.53 E140.96592
G1 X182.704 Y54.431 E140.97089
G1 X182.667 Y54.4 E140.9725
G1 X13.335 Y54.4 E146.6045
G1 X13.383 Y54.355 E146.60669
G1 X13.511 Y54.245 E146.6123
G1 X13.817 Y54 E146.62534
G1 X182.187 Y54 E152.22535
G1 X181.989 Y53.835 E152.23392
G1 X181.853 Y53.731 E152.23962
G1 X181.67 Y53.6 E152.2471
G1 X14.324 Y53.6 E157.81305
G1 X14.362 Y53.571 E157.81464
G1 X14.901 Y53.2 E157.83641
G1 X181.109 Y53.2 E163.36451
G1 X180.958 Y53.1 E163.37053
G1 X180.466 Y52.8 E163.3897
G1 X15.536 Y52.8 E168.87529
G1 X16.041 Y52.504 E168.89476
G1 X16.17 Y52.434 E168.89964
G1 X16.24 Y52.4 E168.90223
G1 X179.752 Y52.4 E174.34066
G1 X179.248 Y52.141 E174.35951
G1 X179.073 Y52.059 E174.36594
G1 X178.934 Y52 E174.37096
G1 X17.058 Y52 E179.75498
G1 X17.149 Y51.959 E179.75829
[truncated: 837,136 more rows]
