# Supplementary material for: Visualizing Ruby Emission Decay Lifetime with Slow-Motion Digital Cameras: A Demonstration for Students
Source: J Chem Educ. 2025 Apr 7;102(5):2252–8. doi: 10.1021/acs.jchemed.4c01529 (PMC12080249; doi:10.1021/acs.jchemed.4c01529)
Supplement: Supplementary file 4 — ed4c01529_si_004.zip [file ed4c01529_si_004.zip › Ruby_emission_setup_V1.1/CE3V2_Base.gcode]

	jpg begin 48*48 1009 1 47 500
	/9j/4AAQSkZJRgABAQEAwADAAAD/2wBDAAgGBgcGBQgHBwcJCQgKDBQNDAsLDBkSEw8UHRofHh0a
	HBwgJC4nICIsIxwcKDcpLDAxNDQ0Hyc5PTgyPC4zNDL/2wBDAQkJCQwLDBgNDRgyIRwhMjIyMjIy
	MjIyMjIyMjIyMjIyMjIyMjIyMjIyMjIyMjIyMjIyMjIyMjIyMjIyMjIyMjL/wAARCAAwADADASIA
	AhEBAxEB/8QAHwAAAQUBAQEBAQEAAAAAAAAAAAECAwQFBgcICQoL/8QAtRAAAgEDAwIEAwUFBAQA
	AAF9AQIDAAQRBRIhMUEGE1FhByJxFDKBkaEII0KxwRVS0fAkM2JyggkKFhcYGRolJicoKSo0NTY3
	ODk6Q0RFRkdISUpTVFVWV1hZWmNkZWZnaGlqc3R1dnd4eXqDhIWGh4iJipKTlJWWl5iZmqKjpKWm
	p6ipqrKztLW2t7i5usLDxMXGx8jJytLT1NXW19jZ2uHi4+Tl5ufo6erx8vP09fb3+Pn6/8QAHwEA
	AwEBAQEBAQEBAQAAAAAAAAECAwQFBgcICQoL/8QAtREAAgECBAQDBAcFBAQAAQJ3AAECAxEEBSEx
	BhJBUQdhcRMiMoEIFEKRobHBCSMzUvAVYnLRChYkNOEl8RcYGRomJygpKjU2Nzg5OkNERUZHSElK
	U1RVVldYWVpjZGVmZ2hpanN0dXZ3eHl6goOEhYaHiImKkpOUlZaXmJmaoqOkpaanqKmqsrO0tba3
	uLm6wsPExcbHyMnK0tPU1dbX2Nna4uPk5ebn6Onq8vP09fb3+Pn6/9oADAMBAAIRAxEAPwD5/ooo
	oAKKVVZ2CqpYnsBmtW08O6jdQ3ExgkhjhiaUNKhUPgZ2jjqRnFTKcY6yY1FvYyaKKKoR39j4Z0HV
	wt9btOIXVcwq4Gxto3dieuTWxF4W0e1xt0+N8jhpCXz78nFee6Frc2i3okXLQtxJH6j1+tesWF3b
	39rHPA4eGQZyOo/+uK8fFqtSfxPlO+hyTW2pFFBHAMQxRxDPSNAv8qeAQc/zqy0RXB7HofWhoWSM
	yONkY6u52qPxPFcPOdPKcvrXhC01QNNa4t7s89Plc+/+P868/vNKvrC5NvPbuHAJGBkEDuD6V6ld
	+IdDssibU4GYfwwZlP5rx+tYt38Q7GNg1nYTzyL92SdgmD9BnP5ivQw1bEJWUW1934nLVp0nrezP
	O62vD/ia78PTSNCiTRupHlSk7ckYzxWLRXqThGceWSujijJxd0dLd+PNfuciO5jtVP8ADbxhf/Hj
	lv1rBuby6vZPMurmad/70rlj+tQUVMKNOHwxSKlOUviYUUUVoQf/2Q==
	jpg end
	jpg begin 200*200 3476 3 197 500
	/9j/4AAQSkZJRgABAQEAwADAAAD/2wBDAAgGBgcGBQgHBwcJCQgKDBQNDAsLDBkSEw8UHRofHh0a
	HBwgJC4nICIsIxwcKDcpLDAxNDQ0Hyc5PTgyPC4zNDL/2wBDAQkJCQwLDBgNDRgyIRwhMjIyMjIy
	MjIyMjIyMjIyMjIyMjIyMjIyMjIyMjIyMjIyMjIyMjIyMjIyMjIyMjIyMjL/wAARCADIAMgDASIA
	AhEBAxEB/8QAHwAAAQUBAQEBAQEAAAAAAAAAAAECAwQFBgcICQoL/8QAtRAAAgEDAwIEAwUFBAQA
	AAF9AQIDAAQRBRIhMUEGE1FhByJxFDKBkaEII0KxwRVS0fAkM2JyggkKFhcYGRolJicoKSo0NTY3
	ODk6Q0RFRkdISUpTVFVWV1hZWmNkZWZnaGlqc3R1dnd4eXqDhIWGh4iJipKTlJWWl5iZmqKjpKWm
	p6ipqrKztLW2t7i5usLDxMXGx8jJytLT1NXW19jZ2uHi4+Tl5ufo6erx8vP09fb3+Pn6/8QAHwEA
	AwEBAQEBAQEBAQAAAAAAAAECAwQFBgcICQoL/8QAtREAAgECBAQDBAcFBAQAAQJ3AAECAxEEBSEx
	BhJBUQdhcRMiMoEIFEKRobHBCSMzUvAVYnLRChYkNOEl8RcYGRomJygpKjU2Nzg5OkNERUZHSElK
	U1RVVldYWVpjZGVmZ2hpanN0dXZ3eHl6goOEhYaHiImKkpOUlZaXmJmaoqOkpaanqKmqsrO0tba3
	uLm6wsPExcbHyMnK0tPU1dbX2Nna4uPk5ebn6Onq8vP09fb3+Pn6/9oADAMBAAIRAxEAPwD5/ooo
	oAKKKKACiiigAooooAKKKKACiiigAooooAKKKKACiiigAooooAKKKKACiiigAooooAKKKKACiiig
	AooooAKKKKACiiigAooooAKKKKACiiigAooooAKKKKACiiigAooooAKKKKACiiigAooooAKKKKAC
	iiigAooooAKKKKACiiigAooooAKKKKACiiigAooooAKKKKACiiigAooooAKKKKACiiigAooooAKK
	KKACiiigAopQCTgAknsKuwaNqVzjyrGcg9yhA/M0nJLdjSb2KNdYngO+uLNZbSXz5mUOIhGRx9ap
	weDdVlxvWGEf7b5/lmvW/DLxWrMJZEQLEFyxwO1edjcY6cb0nc6sPQU3aaPBpI3hleKRSroxVgex
	HWm1b1QMNWvN6spMznDDB5JqpXoxd0mcrVmFFFFMQUUUUAFFFFABRRRQAUV6nYeB7LxBoMr20UNs
	8fRxktuAz+I59a8srCjiIVnJR3W5rUpSgk31CirkGk6hc48myncHuIzj8604PBusTY3xRwj/AKaS
	D+mauVWEd2QoSeyMCiuzt/ALkj7RfKD/AHY48/qT/Stt/h1Z6asbXkU77+m+UYP/AHzWEsdRi7XN
	Vh6j1seY1JDbz3DbYYZJD6IpP8q9b03QNEiuFWS1iij7v5e8j88mrs0UEUzJbNuhH3TtxkfSsJZi
	r2jE0WFdrtnlMHhnWLjG2ydB6yEL/PmtODwLfPgz3MEQ/wBnLH+lelW94sFtJCbWCQv0d1yy/Sqm
	KxeOqtvSxosNBeZzX/CuY7NEe+kuSH+7hQgP8609M8IaF54SWNIxjPmS5f8ATOK1pJppgolldwvQ
	MxOKjxWDr1pK0pa+RoqdNPREf2K1s5XjtY4ggOA0aBQRVzz7X7B5P2Mefn/X+Yf5VXxRismr7lrT
	YsW2oXNpBJBC4Ecn3gVBoFiDYG5+1W+R/wAsi/z/AJVXxRily9VoO/czNV0Sz1aLbOmJAPllXhl/
	xHtXn+r+H7zSHLSL5kBPyzKOPx9DXr01xbyWaQpZrHKvWUOSW/CobiwmjhBuLdhFIMfOvDCumhi5
	U9Ht2MalCM9UeJUV2+teC1fdPpeFbqYGPB/3T2+hri5YZIJWimRkkU4ZWGCK9elWhVV4nDOnKD1G
	UUUVqQFFFFABRRRQB7f4E1i0tNGZJ3OXCOqqM5+XBqlBY2lr/wAe9tDF/uRgfyrzfQdbfTZ1jkY+
	QTwf7h9fpXpVpdJdRBlIzjJwf1FeFiMM6NSU19o9KlVVSKi+hNiriXrmy+xLBCQxxv2/P+dVcUYr
	mkk9zVOxNd2FzYlBcR7C4yPmB/lULO743MzY6ZOas2qw3FwBeXDxx4+9yxqKdI0ndYXLxg/KxGMi
	lGTvZ7ja6ohxRinYoxVXENxRinYoxRcBuKMU7FGKLgNxRinYoxRcBuKMU7FGKLgNxUslxPMqpLNI
	6L0DMSBTMUYo0As3lrbQJG0F2Jy33gFxtrD1XQ7PV4ttxHiQD5ZV4Zf8R7Vpgcjird5dQXKRiGzS
	Ar1Ktnd+lKEpwat94SjGSdzx/WPD17o7lpF8y3J+WZBx+PoayK9vntJFixcW7CNxjEicMPx61xWt
	+Clk3XGl4RupgY8H/dPb6V6uHx0ZaT+84quGa1icLRT5oZbeVopo2jkU4ZWGCKZXonKFFFFABXQ+
	HdeaxlS3mfEWfkY/w+x9q56ionBTXKyoycXdHtFtOlxGGXr3HpU2K868M+IGt5EtZ39o3P8A6Cf6
	V6HBMk8YdPxHpXh4ig6UvI9GlUU0OxVy1u4LeCSOSzSZm6Ox5X9Kq4oxXNJKSszVNrYd5EoiEhif
	y/75U4/Oo8Vba9uZLVbQyZhGAF2j8OaW70+eyVGmC4fpg5pKVnaQ+XqinijFOxRiquIbijFPxRin
	cLDMUYp+KMUXAZijFOxRilcBuKMU7FGKdwG4oxTsUYouBLcXlxcxok0pdU+6COlS3GmyW9nHctJE
	yv0CnJqrijFRa1uXQd+5l6todlrEW24jxIB8sq8Mv+I9q5fS/CEtp4jjjvYVubLaxD4+UnHGR2Ne
	keVY/wBnb/Of7X/zzxx/L+tVF4PSuinipxi4rb+tjOdGLabMi/8AA9jrELGFI7SSMcSRrgfio60V
	0242+i3szArtiduRjotFOhXxMrqEtEKpTpKzkj5/ooor6A8sK7Lwx4iYOttcPmQcKxP3x6H3rjaU
	EqQQSCOQRWdWnGpHlZUJuDuj26KRJow6HIP6U/FcR4X8RmUiCc/vgOf+mg9frXbxusqB0OVNeDWo
	ypSsz06dRTV0GKljBnmjjkl2qTjcxyFpuKMVgzQmvbaO1nCRTrMpGdy44/Wq+KsWqwNcqLlisXcj
	rRdLAtywtmLRdietSnb3WNrqV8UYp2KMVVxDcUYp2KMUXAbikxT8U5IZJD8iM30GaLgRYoxV5NMu
	H6qEH+0asLpKIpaWbgcnAxj8ah1YLqUoSZk4pVRmOFBJ9AKku9e8L6XkT6hbs46qreY35LmsK8+K
	elW4K2FjPOR3bEa/1P6VrCFap8EH+REpU4/FJHQpp9zJ/wAsyB/tcVYTSWP+slA9lGa8zvvihrdx
	lbWO2tF7FU3t+Z4/SuavvEOsalkXepXMqnqnmEL/AN8jiumGXYiXxNL8TGWKpLZNntF1e6Bpeftm
	oQKw6q0oLf8AfI5rDu/iToFnlbOCe5bsUj2KfxPP6V5DRXVDKqf25NmMsbP7KSO41f4mX+o2k9rb
	2UFvDMjRsWYu2CMHB4H6UVw9Fd1KhTpK0FY551Zzd5MKKKK2MwooooAcjtHIroxVlOQR1Br0Lwx4
	jFynlykCVR86+v8AtCvO6kgmkt5kmiYrIhyCKxrUY1Y2ZpTqODuj2W7uTE0EsZ3I2cjsRxW1JpzR
	WYuDIOQCFA9a8+0jWE1S0Aztlj+/H6H1HtXqbRvcaPEiDLNGmBn6V87i4ui4pnqUGql2YOKsWRt0
	uM3SF48dB61bj0eQ/wCskVfoM0s8Ol6cnmX13FEvrNKEFYOpF+6vwNVBrVmfP5bXDmFSsRPyg9qW
	O1nl+5Ex98cVUu/H/hXTciKc3DjtbxE/+PHA/Wucvvi6xyun6WB6PcSZ/wDHR/jW9PD4mfwwfz0M
	5VaUd5fcdumkzt98qg+uTUzafa20ZkurgKg6szBV/WvHL/4heJL7I+3C3Q/w26Bf16/rXO3N3c3k
	nmXVxLO/96Vyx/M11wyutL45pehhLGU18Mbnt134v8KaZkG9hmcdoQZSfxHH61gX3xatUBXT9Mlk
	9GncIPyGf515VRXVDKqC1leXqzGWNqP4dDsL74l+IrvIilhtFPaGMZ/Ns1zV7quoai2b29uLj2kk
	LAfhVSiu2nQpU/gikc0qs5/EwooorYgKKKKACiiigAooooAKKKKACiiigAooooAntLuayuUngba6
	/kR6Gu7l+LOoLaxQWWnW8RRAheVi+cDGQBjH6157RWFXDUqzTqRvY0hVnD4XY6G/8ceI9QyJdUmj
	U/wwYjH/AI7g1gSSSTOXkdnc9WY5JptFaQpQpq0EkTKcpfE7hRRRVkhRRRQAUUUUAFFFFABRRRQA
	UUUUAFFFFABRRRQAUUUUAFFFFABRRRQAUUUUAFFFFABRRRQAUUUUAFFFFABRRRQAUUUUAFFFFABR
	RRQAUUUUAFFFFABRRRQAUUUUAFFFFABRRRQAUUUUAFFFFABRRRQAUUUUAFFFFABRRRQAUUUUAFFF
	FABRRRQAUUUUAFFFFABRRRQAUUUUAFFFFABRRRQAUUUUAFFFFABRRRQAUUUUAFFFFABRRRQB/9k=
	jpg end
	FLAVOR:Marlin
	TIME:42551
	Filament used: 36.3932m
	Layer height: 0.2
	MINX:19.336
	MINY:19.357
	MINZ:0.36
	MAXX:200.664
	MAXY:200.665
	MAXZ:16.11
	Generated with Creality Slicer 4.8.2-247
M140 S70
M105
M190 S70
M104 S230
M105
M109 S230
M82	absolute extrusion mode
G28	Home
M413 S0	Power loss off
G92 E0	Reset Extruder
G1 Z2.0 F3000	Move Z Axis up
G1 X10.1 Y20 Z0.28 F5000.0	Move to start position
G1 X10.1 Y200.0 Z0.28 F1500.0 E15	Draw the first line
G1 X10.4 Y200.0 Z0.28 F5000.0	Move to side a little
G1 X10.4 Y20 Z0.28 F1500.0 E30	Draw the second line
G92 E0	Reset Extruder
G1 Z2.0 F3000	Move Z Axis up
G92 E0
G92 E0
G1 F3600 E-5
	LAYER_COUNT:74
	LAYER:-6
M107
G0 F7200 X24.655 Y24.814 Z0.36
	TYPE:SUPPORT-INTERFACE
G1 F3600 E0
G1 F1125 X24.812 Y24.658 E0.0265
G1 X25.508 Y24.012 E0.1402
G1 X25.647 Y23.893 E0.16211
G1 X26.338 Y23.339 E0.26816
G1 X26.477 Y23.235 E0.28894
G1 X27.192 Y22.743 E0.39287
G1 X27.376 Y22.626 E0.41897
G1 X28.132 Y22.183 E0.52389
G1 X28.274 Y22.106 E0.54323
G1 X29.106 Y21.697 E0.65424
G1 X29.219 Y21.647 E0.66904
G1 X30.069 Y21.304 E0.77879
G1 X30.242 Y21.242 E0.80079
G1 X31.08 Y20.973 E0.90617
G1 X31.244 Y20.927 E0.92657
G1 X32.116 Y20.715 E1.03402
G1 X32.278 Y20.682 E1.05381
G1 X33.171 Y20.534 E1.1622
G1 X33.348 Y20.511 E1.18357
G1 X34.242 Y20.428 E1.29107
G1 X34.384 Y20.421 E1.3081
G1 X35.125 Y20.4 E1.39686
G1 X184.886 Y20.401 E19.32871
G1 X185.887 Y20.437 E19.44865
G1 X186.01 Y20.446 E19.46341
G1 X186.927 Y20.548 E19.57389
G1 X187.102 Y20.573 E19.59506
G1 X187.991 Y20.737 E19.7033
G1 X188.114 Y20.765 E19.7184
G1 X189.008 Y20.999 E19.82905
G1 X189.171 Y21.048 E19.84943
G1 X190.013 Y21.334 E19.95591
G1 X190.179 Y21.398 E19.97721
G1 X190.982 Y21.739 E20.08167
G1 X191.171 Y21.827 E20.10663
G1 X191.965 Y22.235 E20.21352
G1 X192.082 Y22.302 E20.22966
G1 X192.861 Y22.776 E20.33885
G1 X193.012 Y22.876 E20.36053
G1 X193.726 Y23.387 E20.46566
G1 X193.874 Y23.5 E20.48796
G1 X194.566 Y24.077 E20.59584
G1 X194.674 Y24.173 E20.61314
G1 X195.186 Y24.655 E20.69734
G1 X195.306 Y24.775 E20.71766
G1 X195.988 Y25.508 E20.83754
G1 X196.107 Y25.647 E20.85945
G1 X196.661 Y26.338 E20.9655
G1 X196.765 Y26.477 E20.98628
G1 X197.257 Y27.192 E21.09021
G1 X197.374 Y27.376 E21.11631
G1 X197.814 Y28.125 E21.22033
G1 X197.887 Y28.259 E21.2386
G1 X198.292 Y29.082 E21.34843
G1 X198.353 Y29.219 E21.36638
G1 X198.695 Y30.064 E21.47553
G1 X198.754 Y30.23 E21.49663
G1 X199.025 Y31.072 E21.60254
G1 X199.072 Y31.238 E21.6232
G1 X199.283 Y32.107 E21.73027
G1 X199.317 Y32.27 E21.75021
G1 X199.465 Y33.162 E21.85847
G1 X199.489 Y33.348 E21.88093
G1 X199.57 Y34.232 E21.98722
G1 X199.579 Y34.384 E22.00545
G1 X199.6 Y35.117 E22.09325
G1 X199.6 Y184.869 E40.02403
G1 X199.564 Y185.875 E40.14456
G1 X199.554 Y186.01 E40.16077
G1 X199.452 Y186.927 E40.27125
G1 X199.427 Y187.102 E40.29241
G1 X199.265 Y187.98 E40.39932
G1 X199.235 Y188.114 E40.41576
G1 X199.004 Y188.999 E40.52528
G1 X198.952 Y189.171 E40.54679
G1 X198.666 Y190.013 E40.65327
G1 X198.602 Y190.179 E40.67457
G1 X198.261 Y190.982 E40.77903
G1 X198.18 Y191.157 E40.80212
G1 X197.776 Y191.943 E40.90793
G1 X197.698 Y192.082 E40.92702
G1 X197.224 Y192.861 E41.0362
G1 X197.124 Y193.012 E41.05789
G1 X196.613 Y193.726 E41.16302
G1 X196.5 Y193.874 E41.18532
G1 X195.923 Y194.566 E41.2932
G1 X195.827 Y194.674 E41.3105
G1 X195.345 Y195.186 E41.3947
G1 X195.188 Y195.342 E41.4212
G1 X194.503 Y195.978 E41.53312
G1 X194.355 Y196.105 E41.55647
G1 X193.662 Y196.661 E41.66285
G1 X193.523 Y196.765 E41.68364
G1 X192.808 Y197.257 E41.78756
G1 X192.624 Y197.374 E41.81367
G1 X191.868 Y197.817 E41.91859
G1 X191.726 Y197.894 E41.93793
G1 X190.898 Y198.301 E42.0484
G1 X190.781 Y198.353 E42.06373
G1 X189.926 Y198.698 E42.17412
G1 X189.763 Y198.756 E42.19484
G1 X188.92 Y199.027 E42.30087
G1 X188.756 Y199.073 E42.32126
G1 X187.884 Y199.285 E42.42871
G1 X187.722 Y199.318 E42.44851
G1 X186.829 Y199.466 E42.55689
G1 X186.652 Y199.489 E42.57826
G1 X185.758 Y199.572 E42.68577
G1 X185.616 Y199.579 E42.70279
G1 X184.875 Y199.6 E42.79155
G1 X35.114 Y199.599 E60.72341
G1 X34.113 Y199.563 E60.84334
G1 X33.99 Y199.554 E60.85811
G1 X33.073 Y199.452 E60.96858
G1 X32.898 Y199.427 E60.98975
G1 X32.009 Y199.263 E61.09799
G1 X31.886 Y199.235 E61.1131
G1 X30.992 Y199.001 E61.22375
G1 X30.829 Y198.952 E61.24413
G1 X29.987 Y198.666 E61.3506
G1 X29.821 Y198.602 E61.3719
G1 X29.018 Y198.261 E61.47636
G1 X28.829 Y198.173 E61.50132
G1 X28.035 Y197.765 E61.60821
G1 X27.918 Y197.698 E61.62436
G1 X27.139 Y197.224 E61.73354
G1 X26.988 Y197.124 E61.75523
G1 X26.274 Y196.613 E61.86036
G1 X26.126 Y196.5 E61.88265
G1 X25.434 Y195.923 E61.99054
G1 X25.326 Y195.827 E62.00784
G1 X24.814 Y195.345 E62.09203
G1 X24.654 Y195.184 E62.11921
G1 X24.01 Y194.49 E62.23257
G1 X23.893 Y194.353 E62.25415
G1 X23.343 Y193.667 E62.35943
G1 X23.227 Y193.511 E62.3827
G1 X22.743 Y192.808 E62.4849
G1 X22.626 Y192.624 E62.51101
G1 X22.183 Y191.868 E62.61592
G1 X22.106 Y191.726 E62.63527
G1 X21.697 Y190.894 E62.74627
G1 X21.647 Y190.781 E62.76107
G1 X21.298 Y189.917 E62.87264
G1 X21.242 Y189.759 E62.89271
G1 X20.97 Y188.911 E62.99934
G1 X20.928 Y188.761 E63.018
G1 X20.712 Y187.873 E63.12742
G1 X20.683 Y187.73 E63.14489
G1 X20.533 Y186.824 E63.25485
G1 X20.511 Y186.652 E63.27561
G1 X20.428 Y185.753 E63.38371
G1 X20.421 Y185.616 E63.40014
G1 X20.4 Y184.883 E63.48794
G1 X20.4 Y35.131 E81.41872
G1 X20.436 Y34.125 E81.53925
G1 X20.446 Y33.99 E81.55546
G1 X20.547 Y33.075 E81.66569
G1 X20.573 Y32.9 E81.68687
G1 X20.735 Y32.02 E81.79401
G1 X20.765 Y31.886 E81.81045
G1 X20.996 Y31 E81.92008
G1 X21.048 Y30.829 E81.94148
G1 X21.334 Y29.987 E82.04796
G1 X21.398 Y29.821 E82.06926
G1 X21.739 Y29.018 E82.17372
G1 X21.82 Y28.843 E82.19681
G1 X22.235 Y28.035 E82.30557
G1 X22.302 Y27.918 E82.32172
G1 X22.776 Y27.139 E82.4309
G1 X22.876 Y26.988 E82.45259
G1 X23.392 Y26.267 E82.55875
G1 X23.5 Y26.126 E82.58001
G1 X24.077 Y25.434 E82.68789
G1 X24.173 Y25.326 E82.7052
G1 X24.655 Y24.814 E82.78939
G0 F7200 X24 Y25.526
G1 F1125 X24 Y194.478 E103.01911
G0 F7200 X25.6 Y196.061
G1 F1125 X25.6 Y23.933 E123.62911
G0 F7200 X27.2 Y22.737
G1 F1125 X27.2 Y197.261 E144.526
G0 F7200 X28.8 Y198.158
G1 F1125 X28.8 Y21.847 E165.63686
G0 F7200 X30.4 Y21.191
G1 F1125 X30.4 Y198.806 E186.90386
G0 F7200 X32 Y199.26
G1 F1125 X32 Y20.743 E208.27886
G0 F7200 X33.6 Y20.487
G1 F1125 X33.6 Y199.51 E229.71444
G0 F7200 X35.2 Y199.599
G1 F1125 X35.2 Y20.401 E251.17098
G0 F7200 X36.8 Y20.401
G1 F1125 X36.8 Y199.599 E272.62752
G0 F7200 X38.4 Y199.599
G1 F1125 X38.4 Y20.401 E294.08406
G0 F7200 X40 Y20.401
G1 F1125 X40 Y199.599 E315.5406
G0 F7200 X41.6 Y199.599
G1 F1125 X41.6 Y20.401 E336.99714
G0 F7200 X43.2 Y20.401
G1 F1125 X43.2 Y199.599 E358.45368
G0 F7200 X44.8 Y199.599
G1 F1125 X44.8 Y20.401 E379.91022
G0 F7200 X46.4 Y20.401
G1 F1125 X46.4 Y199.599 E401.36675
G0 F7200 X48 Y199.599
G1 F1125 X48 Y20.401 E422.82329
G0 F7200 X49.6 Y20.401
G1 F1125 X49.6 Y199.599 E444.27983
G0 F7200 X51.2 Y199.599
G1 F1125 X51.2 Y20.401 E465.73637
G0 F7200 X52.8 Y20.401
G1 F1125 X52.8 Y199.599 E487.19291
G0 F7200 X54.4 Y199.599
G1 F1125 X54.4 Y20.401 E508.64945
G0 F7200 X56 Y20.401
G1 F1125 X56 Y199.599 E530.10599
G0 F7200 X57.6 Y199.599
G1 F1125 X57.6 Y20.401 E551.56253
G0 F7200 X59.2 Y20.401
G1 F1125 X59.2 Y199.599 E573.01907
G0 F7200 X60.8 Y199.599
G1 F1125 X60.8 Y20.401 E594.4756
G0 F7200 X62.4 Y20.401
G1 F1125 X62.4 Y199.599 E615.93214
G0 F7200 X64 Y199.599
G1 F1125 X64 Y20.401 E637.38868
G0 F7200 X65.6 Y20.401
G1 F1125 X65.6 Y199.599 E658.84522
G0 F7200 X67.2 Y199.599
G1 F1125 X67.2 Y20.401 E680.30176
G0 F7200 X68.8 Y20.401
G1 F1125 X68.8 Y199.599 E701.7583
G0 F7200 X70.4 Y199.599
G1 F1125 X70.4 Y20.401 E723.21484
G0 F7200 X72 Y20.401
G1 F1125 X72 Y199.599 E744.67138
G0 F7200 X73.6 Y199.599
G1 F1125 X73.6 Y20.401 E766.12791
G0 F7200 X75.2 Y20.401
G1 F1125 X75.2 Y199.599 E787.58445
G0 F7200 X76.8 Y199.599
G1 F1125 X76.8 Y20.401 E809.04099
G0 F7200 X78.4 Y20.401
G1 F1125 X78.4 Y199.599 E830.49753
G0 F7200 X80 Y199.599
G1 F1125 X80 Y20.401 E851.95407
G0 F7200 X81.6 Y20.401
G1 F1125 X81.6 Y199.599 E873.41061
G0 F7200 X83.2 Y199.599
G1 F1125 X83.2 Y20.401 E894.86715
G0 F7200 X84.8 Y20.401
G1 F1125 X84.8 Y199.599 E916.32369
G0 F7200 X86.4 Y199.599
G1 F1125 X86.4 Y20.401 E937.78023
G0 F7200 X88 Y20.401
G1 F1125 X88 Y199.599 E959.23676
G0 F7200 X89.6 Y199.599
G1 F1125 X89.6 Y20.401 E980.6933
G0 F7200 X91.2 Y20.401
G1 F1125 X91.2 Y199.599 E1002.14984
G0 F7200 X92.8 Y199.599
G1 F1125 X92.8 Y20.401 E1023.60638
G0 F7200 X94.4 Y20.401
G1 F1125 X94.4 Y199.599 E1045.06292
G0 F7200 X96 Y199.599
G1 F1125 X96 Y20.401 E1066.51946
G0 F7200 X97.6 Y20.401
G1 F1125 X97.6 Y199.599 E1087.976
G0 F7200 X99.2 Y199.599
G1 F1125 X99.2 Y20.401 E1109.43254
G0 F7200 X100.8 Y20.401
G1 F1125 X100.8 Y199.599 E1130.88908
G0 F7200 X102.4 Y199.599
G1 F1125 X102.4 Y20.401 E1152.34561
G0 F7200 X104 Y20.401
G1 F1125 X104 Y199.599 E1173.80215
G0 F7200 X105.6 Y199.599
G1 F1125 X105.6 Y20.401 E1195.25869
G0 F7200 X107.2 Y20.401
G1 F1125 X107.2 Y199.599 E1216.71523
G0 F7200 X108.8 Y199.599
G1 F1125 X108.8 Y20.401 E1238.17177
G0 F7200 X110.4 Y20.401
G1 F1125 X110.4 Y199.599 E1259.62831
G0 F7200 X112 Y199.599
G1 F1125 X112 Y20.401 E1281.08485
G0 F7200 X113.6 Y20.401
G1 F1125 X113.6 Y199.599 E1302.54139
G0 F7200 X115.2 Y199.599
G1 F1125 X115.2 Y20.401 E1323.99792
G0 F7200 X116.8 Y20.401
G1 F1125 X116.8 Y199.599 E1345.45446
G0 F7200 X118.4 Y199.599
G1 F1125 X118.4 Y20.401 E1366.911
G0 F7200 X120 Y20.401
G1 F1125 X120 Y199.599 E1388.36754
G0 F7200 X121.6 Y199.599
G1 F1125 X121.6 Y20.401 E1409.82408
G0 F7200 X123.2 Y20.401
G1 F1125 X123.2 Y199.599 E1431.28062
G0 F7200 X124.8 Y199.599
G1 F1125 X124.8 Y20.401 E1452.73716
G0 F7200 X126.4 Y20.401
G1 F1125 X126.4 Y199.599 E1474.1937
G0 F7200 X128 Y199.599
G1 F1125 X128 Y20.401 E1495.65024
G0 F7200 X129.6 Y20.401
G1 F1125 X129.6 Y199.599 E1517.10677
G0 F7200 X131.2 Y199.599
G1 F1125 X131.2 Y20.401 E1538.56331
G0 F7200 X132.8 Y20.401
G1 F1125 X132.8 Y199.599 E1560.01985
G0 F7200 X134.4 Y199.599
G1 F1125 X134.4 Y20.401 E1581.47639
G0 F7200 X136 Y20.401
G1 F1125 X136 Y199.599 E1602.93293
G0 F7200 X137.6 Y199.599
G1 F1125 X137.6 Y20.401 E1624.38947
G0 F7200 X139.2 Y20.401
G1 F1125 X139.2 Y199.599 E1645.84601
G0 F7200 X140.8 Y199.599
G1 F1125 X140.8 Y20.401 E1667.30255
G0 F7200 X142.4 Y20.401
G1 F1125 X142.4 Y199.599 E1688.75909
G0 F7200 X144 Y199.599
G1 F1125 X144 Y20.401 E1710.21562
G0 F7200 X145.6 Y20.401
G1 F1125 X145.6 Y199.599 E1731.67216
G0 F7200 X147.2 Y199.599
G1 F1125 X147.2 Y20.401 E1753.1287
G0 F7200 X148.8 Y20.401
G1 F1125 X148.8 Y199.599 E1774.58524
G0 F7200 X150.4 Y199.599
G1 F1125 X150.4 Y20.401 E1796.04178
G0 F7200 X152 Y20.401
G1 F1125 X152 Y199.599 E1817.49832
G0 F7200 X153.6 Y199.599
G1 F1125 X153.6 Y20.401 E1838.95486
G0 F7200 X155.2 Y20.401
G1 F1125 X155.2 Y199.599 E1860.4114
G0 F7200 X156.8 Y199.599
G1 F1125 X156.8 Y20.401 E1881.86793
G0 F7200 X158.4 Y20.401
G1 F1125 X158.4 Y199.599 E1903.32447
G0 F7200 X160 Y199.599
G1 F1125 X160 Y20.401 E1924.78101
G0 F7200 X161.6 Y20.401
G1 F1125 X161.6 Y199.599 E1946.23755
G0 F7200 X163.2 Y199.599
G1 F1125 X163.2 Y20.401 E1967.69409
G0 F7200 X164.8 Y20.401
G1 F1125 X164.8 Y199.599 E1989.15063
G0 F7200 X166.4 Y199.599
G1 F1125 X166.4 Y20.401 E2010.60717
G0 F7200 X168 Y20.401
G1 F1125 X168 Y199.599 E2032.06371
G0 F7200 X169.6 Y199.599
G1 F1125 X169.6 Y20.401 E2053.52025
G0 F7200 X171.2 Y20.401
G1 F1125 X171.2 Y199.599 E2074.97678
G0 F7200 X172.8 Y199.599
G1 F1125 X172.8 Y20.401 E2096.43332
G0 F7200 X174.4 Y20.401
G1 F1125 X174.4 Y199.599 E2117.88986
G0 F7200 X176 Y199.599
G1 F1125 X176 Y20.401 E2139.3464
G0 F7200 X177.6 Y20.401
G1 F1125 X177.6 Y199.599 E2160.80294
G0 F7200 X179.2 Y199.599
G1 F1125 X179.2 Y20.401 E2182.25948
G0 F7200 X180.8 Y20.401
G1 F1125 X180.8 Y199.599 E2203.71602
G0 F7200 X182.4 Y199.599
G1 F1125 X182.4 Y20.401 E2225.17256
G0 F7200 X184 Y20.401
G1 F1125 X184 Y199.599 E2246.6291
G0 F7200 X185.6 Y199.58
G1 F1125 X185.6 Y20.427 E2268.08025
G0 F7200 X187.2 Y20.592
G1 F1125 X187.2 Y199.405 E2289.49069
G0 F7200 X188.8 Y199.061
G1 F1125 X188.8 Y20.945 E2310.81767
G0 F7200 X190.4 Y21.492
G1 F1125 X190.4 Y198.507 E2332.01282
G0 F7200 X192 Y197.74
G1 F1125 X192 Y22.256 E2353.02466
G0 F7200 X193.6 Y23.297
G1 F1125 X193.6 Y196.708 E2373.78829
G0 F7200 X195.2 Y195.331
G1 F1125 X195.2 Y24.669 E2394.22275
G0 F7200 X196.8 Y26.528
G1 F1125 X196.8 Y193.465 E2414.2112
G0 F7200 X198.4 Y190.655
G1 F1125 X198.4 Y29.336 E2433.52697
G1 F3600 E2428.52697
G0 F7200 X199.335 Y28.809
G0 X198.743 Y27.608
G0 X197.634 Y25.863
G0 X196.788 Y24.806
G0 X195.266 Y23.274
G0 X193.622 Y22.004
G0 X192.463 Y21.295
G0 X190.583 Y20.413
G0 X189.293 Y19.973
G0 X187.266 Y19.521
G0 X185.94 Y19.374
G0 X34.161 Y19.368
G0 X32.084 Y19.634
G0 X30.775 Y19.953
G0 X28.81 Y20.665
G0 X27.615 Y21.253
G0 X25.863 Y22.366
G0 X24.806 Y23.212
G0 X23.274 Y24.734
G0 X22.246 Y26.065
G0 X21.49 Y27.204
G0 X22.4 Y27.756
G1 F3600 E2433.52697
G1 F1125 X22.4 Y192.238 E2453.22147
G0 F7200 X20.8 Y188.234
G1 F1125 X20.8 Y31.751 E2471.9582
G1 F3600 E2466.9582
G0 F300 X20.8 Y31.751 Z0.66
G0 F7200 X19.694 Y31.801
G0 X19.387 Y33.886
G0 X19.336 Y35.106
G0 X19.368 Y185.839
G0 X19.634 Y187.915
G0 X19.953 Y189.225
G0 X20.665 Y191.19
G0 X20.831 Y191.528
G0 X21.706 Y193.161
G0 X22.626 Y192.622
	TIME_ELAPSED:1122.674169
	LAYER:-5
	TYPE:SUPPORT
G1 F3600 E2471.9582
G1 F1125 X22.742 Y192.807 E2471.97998
G1 X23.227 Y193.509 E2472.06512
G1 X23.343 Y193.666 E2472.0846
G1 X23.893 Y194.352 E2472.17233
G1 X24.009 Y194.489 E2472.19024
G1 X24.653 Y195.182 E2472.28464
G1 X24.813 Y195.343 E2472.30729
G1 X25.325 Y195.826 E2472.37752
G1 X25.434 Y195.922 E2472.39201
G1 X26.126 Y196.499 E2472.48191
G1 X26.273 Y196.611 E2472.50035
G1 X26.988 Y197.123 E2472.5881
G1 X27.138 Y197.223 E2472.60609
G1 X27.917 Y197.697 E2472.69708
G1 X28.034 Y197.764 E2472.71053
G1 X28.083 Y197.789 E2472.71602
G1 X22.212 Y191.917 E2473.54455
G1 X22.182 Y191.867 E2473.55037
G1 X22.106 Y191.725 E2473.56644
G1 X21.696 Y190.893 E2473.65899
G1 X21.647 Y190.78 E2473.67128
G1 X21.298 Y189.916 E2473.76426
G1 X21.242 Y189.758 E2473.78098
G1 X21.135 Y189.426 E2473.81579
G1 X30.572 Y198.863 E2475.14745
G1 X30.829 Y198.95 E2475.17452
G1 X30.991 Y199 E2475.19144
G1 X31.886 Y199.234 E2475.28375
G1 X32.008 Y199.261 E2475.29621
G1 X32.469 Y199.346 E2475.34299
G1 X20.648 Y187.526 E2477.01099
G1 X20.532 Y186.823 E2477.08208
G1 X20.511 Y186.651 E2477.09937
G1 X20.441 Y185.904 E2477.17424
G1 X34.097 Y199.56 E2479.10124
G1 X34.112 Y199.561 E2479.10274
G1 X35.114 Y199.598 E2479.20279
G1 X35.549 Y199.598 E2479.2462
G1 X20.4 Y184.448 E2481.38396
G1 X20.4 Y183.034 E2481.52504
G1 X36.964 Y199.598 E2483.8624
G1 X38.378 Y199.598 E2484.00349
G1 X20.4 Y181.62 E2486.54038
G1 X20.4 Y180.206 E2486.68147
G1 X39.792 Y199.598 E2489.41789
G1 X41.206 Y199.598 E2489.55898
G1 X20.4 Y178.791 E2492.49501
G1 X20.4 Y177.377 E2492.63609
G1 X42.62 Y199.598 E2495.77165
G1 X44.035 Y199.598 E2495.91284
G1 X20.4 Y175.963 E2499.24799
G1 X20.4 Y174.549 E2499.38908
G1 X45.449 Y199.598 E2502.92376
G1 X46.863 Y199.598 E2503.06485
G1 X20.4 Y173.135 E2506.79907
G1 X20.4 Y171.72 E2506.94026
G1 X48.277 Y199.598 E2510.87407
G1 X49.691 Y199.598 E2511.01516
G1 X20.4 Y170.306 E2515.14851
G1 X20.4 Y168.892 E2515.2896
G1 X51.106 Y199.598 E2519.62255
G1 X52.52 Y199.598 E2519.76364
G1 X20.4 Y167.478 E2524.29612
G1 X20.4 Y166.064 E2524.43721
G1 X53.934 Y199.598 E2529.16922
G1 X55.348 Y199.598 E2529.31031
G1 X20.4 Y164.649 E2534.24192
G1 X20.4 Y163.235 E2534.38301
G1 X56.762 Y199.598 E2539.51415
G1 X58.177 Y199.598 E2539.65534
G1 X20.4 Y161.821 E2544.98608
G1 X20.4 Y160.407 E2545.12717
G1 X59.591 Y199.598 E2550.65744
G1 X61.005 Y199.598 E2550.79853
G1 X20.4 Y158.992 E2556.52841
G1 X20.4 Y157.578 E2556.6695
G1 X62.419 Y199.598 E2562.5989
G1 X63.834 Y199.598 E2562.74009
G1 X20.4 Y156.164 E2568.8691
G1 X20.4 Y154.75 E2569.01019
G1 X65.248 Y199.598 E2575.33872
G1 X66.662 Y199.598 E2575.47981
G1 X20.4 Y153.336 E2582.00788
G1 X20.4 Y151.921 E2582.14907
G1 X68.076 Y199.598 E2588.87674
G1 X69.49 Y199.598 E2589.01783
G1 X20.4 Y150.507 E2595.94503
G1 X20.4 Y149.093 E2596.08612
G1 X70.905 Y199.598 E2603.21292
G1 X72.319 Y199.598 E2603.35401
G1 X20.4 Y147.679 E2610.68034
G1 X20.4 Y146.265 E2610.82143
G1 X73.733 Y199.598 E2618.34729
G1 X75.147 Y199.598 E2618.48838
G1 X20.4 Y144.85 E2626.21385
G1 X20.4 Y143.436 E2626.35494
G1 X76.561 Y199.598 E2634.27993
G1 X77.976 Y199.598 E2634.42112
G1 X20.4 Y142.022 E2642.54572
G1 X20.4 Y140.608 E2642.6868
G1 X79.39 Y199.598 E2651.01093
G1 X80.804 Y199.598 E2651.15202
G1 X20.4 Y139.193 E2659.67575
G1 X20.4 Y137.779 E2659.81684
G1 X82.218 Y199.598 E2668.5401
G1 X83.633 Y199.598 E2668.68128
G1 X20.4 Y136.365 E2677.60414
G1 X20.4 Y134.951 E2677.74523
G1 X85.047 Y199.598 E2686.86762
G1 X86.461 Y199.598 E2687.00871
G1 X20.4 Y133.537 E2696.33063
G1 X20.4 Y132.122 E2696.47182
G1 X87.875 Y199.598 E2705.99334
G1 X89.289 Y199.598 E2706.13443
G1 X20.4 Y130.708 E2715.85549
G1 X20.4 Y129.294 E2715.99658
G1 X90.704 Y199.598 E2725.91723
G1 X92.118 Y199.598 E2726.05832
G1 X20.4 Y127.88 E2736.1785
G1 X20.4 Y126.466 E2736.31959
G1 X93.532 Y199.598 E2746.63931
G1 X94.946 Y199.598 E2746.7804
G1 X20.4 Y125.051 E2757.29971
G1 X20.4 Y123.637 E2757.4408
G1 X96.36 Y199.598 E2768.15965
G1 X97.775 Y199.598 E2768.30084
G1 X20.4 Y122.223 E2779.21929
G1 X20.4 Y120.809 E2779.36038
G1 X99.189 Y199.598 E2790.47836
G1 X100.603 Y199.598 E2790.61945
G1 X20.4 Y119.394 E2801.93703
G1 X20.4 Y117.98 E2802.07812
G1 X102.017 Y199.598 E2813.59523
G1 X103.432 Y199.598 E2813.73642
G1 X20.4 Y116.566 E2825.45313
G1 X20.4 Y115.152 E2825.59422
G1 X104.846 Y199.598 E2837.51046
G1 X106.26 Y199.598 E2837.65155
G1 X20.4 Y113.738 E2849.76732
G1 X20.4 Y112.323 E2849.90851
G1 X107.674 Y199.598 E2862.22389
G1 X109.088 Y199.598 E2862.36498
G1 X20.4 Y110.909 E2874.87988
G1 X20.4 Y109.495 E2875.02097
G1 X110.503 Y199.598 E2887.73548
G1 X111.917 Y199.598 E2887.87657
G1 X20.4 Y108.081 E2900.79061
G1 X20.4 Y106.667 E2900.9317
G1 X113.331 Y199.598 E2914.04526
G1 X114.745 Y199.598 E2914.18635
G1 X20.4 Y105.252 E2927.49952
G1 X20.4 Y103.838 E2927.64061
G1 X116.159 Y199.598 E2941.15331
G1 X117.574 Y199.598 E2941.2945
G1 X20.4 Y102.424 E2955.0068
G1 X20.4 Y101.01 E2955.14789
G1 X118.988 Y199.598 E2969.05972
G1 X120.402 Y199.598 E2969.20081
G1 X20.4 Y99.595 E2983.31225
G1 X20.4 Y98.181 E2983.45334
G1 X121.816 Y199.598 E2997.7643
G1 X123.231 Y199.598 E2997.90549
G1 X20.4 Y96.767 E3012.41605
G1 X20.4 Y95.353 E3012.55714
G1 X124.645 Y199.598 E3027.26724
G1 X126.059 Y199.598 E3027.40833
G1 X20.4 Y93.939 E3042.31795
G1 X20.4 Y92.524 E3042.45914
G1 X127.473 Y199.598 E3057.56837
G1 X128.887 Y199.598 E3057.70946
G1 X20.4 Y91.11 E3073.01822
G1 X20.4 Y89.696 E3073.15931
G1 X130.302 Y199.598 E3088.66767
G1 X131.716 Y199.598 E3088.80876
G1 X20.4 Y88.282 E3104.51665
G1 X20.4 Y86.868 E3104.65774
G1 X133.13 Y199.598 E3120.56516
G1 X134.544 Y199.598 E3120.70625
G1 X20.4 Y85.453 E3136.81327
G1 X20.4 Y84.039 E3136.95436
G1 X135.958 Y199.598 E3153.26091
G1 X137.373 Y199.598 E3153.4021
G1 X20.4 Y82.625 E3169.90825
G1 X20.4 Y81.211 E3170.04934
G1 X138.787 Y199.598 E3186.75503
G1 X140.201 Y199.598 E3186.89612
G1 X20.4 Y79.797 E3203.80133
G1 X20.4 Y78.382 E3203.94252
G1 X141.615 Y199.598 E3221.04734
G1 X143.03 Y199.598 E3221.18853
G1 X20.4 Y76.968 E3238.49295
G1 X20.4 Y75.554 E3238.63403
G1 X144.444 Y199.598 E3256.13798
G1 X145.858 Y199.598 E3256.27907
G1 X20.4 Y74.14 E3273.98255
G1 X20.4 Y72.725 E3274.12374
G1 X147.272 Y199.598 E3292.02682
G1 X148.686 Y199.598 E3292.16791
G1 X20.4 Y71.311 E3310.27052
G1 X20.4 Y69.897 E3310.41161
G1 X150.101 Y199.598 E3328.71382
G1 X151.515 Y199.598 E3328.85491
G1 X20.4 Y68.483 E3347.35666
G1 X20.4 Y67.069 E3347.49774
G1 X152.929 Y199.598 E3366.19902
G1 X154.343 Y199.598 E3366.34011
G1 X20.4 Y65.654 E3385.24098
G1 X20.4 Y64.24 E3385.38207
G1 X155.757 Y199.598 E3404.48248
G1 X157.172 Y199.598 E3404.62367
G1 X20.4 Y62.826 E3423.92367
G1 X20.4 Y61.412 E3424.06476
G1 X158.586 Y199.598 E3443.5643
G1 X160 Y199.598 E3443.70539
G1 X20.4 Y59.998 E3463.40446
G1 X20.4 Y58.583 E3463.54565
G1 X161.414 Y199.598 E3483.44432
G1 X162.829 Y199.598 E3483.58551
G1 X20.4 Y57.169 E3503.68378
G1 X20.4 Y55.755 E3503.82487
G1 X164.243 Y199.598 E3524.12267
G1 X165.657 Y199.598 E3524.26376
G1 X20.4 Y54.341 E3544.76109
G1 X20.4 Y52.926 E3544.90228
G1 X167.071 Y199.598 E3565.59921
G1 X168.485 Y199.598 E3565.7403
G1 X20.4 Y51.512 E3586.63676
G1 X20.4 Y50.098 E3586.77785
G1 X169.9 Y199.598 E3607.87392
G1 X171.314 Y199.598 E3608.01501
G1 X20.4 Y48.684 E3629.3106
G1 X20.4 Y47.27 E3629.45169
G1 X172.728 Y199.598 E3650.94682
G1 X174.142 Y199.598 E3651.08791
G1 X20.4 Y45.855 E3672.78264
G1 X20.4 Y44.441 E3672.92373
G1 X175.556 Y199.598 E3694.81798
G1 X176.971 Y199.598 E3694.95917
G1 X20.4 Y43.027 E3717.05303
G1 X20.4 Y41.613 E3717.19412
G1 X178.385 Y199.598 E3739.48751
G1 X179.799 Y199.598 E3739.6286
G1 X20.4 Y40.199 E3762.12152
G1 X20.4 Y38.784 E3762.26271
G1 X181.213 Y199.598 E3784.95523
G1 X182.628 Y199.598 E3785.09642
G1 X20.4 Y37.37 E3807.98855
G1 X20.4 Y35.956 E3808.12964
G1 X184.042 Y199.598 E3831.22129
G1 X184.874 Y199.599 E3831.30431
G1 X185.44 Y199.583 E3831.3608
G1 X20.419 Y34.561 E3854.64712
G1 X20.436 Y34.124 E3854.69076
G1 X20.445 Y33.989 E3854.70426
G1 X20.526 Y33.254 E3854.77804
G1 X186.747 Y199.475 E3878.23362
G1 X186.828 Y199.464 E3878.24178
G1 X187.722 Y199.317 E3878.33218
G1 X187.883 Y199.283 E3878.3486
G1 X187.953 Y199.266 E3878.35578
G1 X20.73 Y32.043 E3901.95276
G1 X20.735 Y32.019 E3901.9552
G1 X20.764 Y31.884 E3901.96898
G1 X20.996 Y30.998 E3902.06037
G1 X21.019 Y30.918 E3902.06867
G1 X189.076 Y198.975 E3925.78333
G1 X189.762 Y198.755 E3925.85521
G1 X189.926 Y198.697 E3925.87257
G1 X190.128 Y198.614 E3925.89436
G1 X21.38 Y29.865 E3949.7066
G1 X21.398 Y29.82 E3949.71143
G1 X21.738 Y29.017 E3949.79844
G1 X21.804 Y28.875 E3949.81407
G1 X191.119 Y198.19 E3973.70624
G1 X191.725 Y197.893 E3973.77358
G1 X191.867 Y197.815 E3973.78975
G1 X192.05 Y197.707 E3973.81095
G1 X22.286 Y27.943 E3997.76648
G1 X22.301 Y27.917 E3997.76948
G1 X22.775 Y27.138 E3997.86047
G1 X22.823 Y27.065 E3997.86918
G1 X192.929 Y197.171 E4021.87298
G1 X193.523 Y196.764 E4021.94483
G1 X193.662 Y196.66 E4021.96215
G1 X193.756 Y196.584 E4021.97421
G1 X23.411 Y26.24 E4046.01166
G1 X23.499 Y26.124 E4046.02619
G1 X24.05 Y25.464 E4046.11197
G1 X194.533 Y195.947 E4070.16897
G1 X195.188 Y195.341 E4070.258
G1 X195.264 Y195.264 E4070.2688
G1 X24.734 Y24.734 E4094.33242
G1 X24.81 Y24.658 E4094.34315
G1 X25.465 Y24.05 E4094.43232
G1 X195.949 Y194.534 E4118.48946
G1 X196.499 Y193.874 E4118.57518
G1 X196.587 Y193.759 E4118.58963
G1 X26.242 Y23.414 E4142.62715
G1 X26.336 Y23.338 E4142.63921
G1 X26.476 Y23.234 E4142.65661
G1 X27.07 Y22.827 E4142.72846
G1 X197.176 Y192.933 E4166.73225
G92 E0
G1 X197.223 Y192.86 E0.00866
G1 X197.697 Y192.082 E0.09957
G1 X197.712 Y192.055 E0.10265
G1 X27.948 Y22.291 E24.05818
G1 X28.131 Y22.183 E24.07938
G1 X28.273 Y22.106 E24.0955
G1 X28.879 Y21.808 E24.16288
G1 X198.194 Y191.123 E48.05506
G1 X198.26 Y190.981 E48.07068
G1 X198.6 Y190.179 E48.1576
G1 X198.619 Y190.133 E48.16257
G1 X29.87 Y21.385 E71.9748
G1 X30.068 Y21.304 E71.99615
G1 X30.24 Y21.242 E72.01439
G1 X30.923 Y21.023 E72.08596
G1 X198.979 Y189.079 E95.80048
G1 X199.003 Y188.999 E95.80881
G1 X199.234 Y188.114 E95.90008
G1 X199.264 Y187.98 E95.91378
G1 X199.269 Y187.955 E95.91632
G1 X32.046 Y20.732 E119.51329
G1 X32.115 Y20.715 E119.52038
G1 X32.277 Y20.682 E119.53688
G1 X33.17 Y20.534 E119.6272
G1 X33.251 Y20.523 E119.63536
G1 X199.471 Y186.744 E143.09086
G1 X199.553 Y186.009 E143.16466
G1 X199.563 Y185.875 E143.17807
G1 X199.579 Y185.437 E143.2218
G1 X34.558 Y20.416 E166.50804
G1 X35.124 Y20.4 E166.56454
G1 X35.957 Y20.4 E166.64766
G1 X199.599 Y184.042 E189.73931
G1 X199.599 Y182.628 E189.8804
G1 X37.371 Y20.4 E212.77253
G1 X38.785 Y20.4 E212.91362
G1 X199.599 Y181.214 E235.60621
G1 X199.599 Y179.8 E235.7473
G1 X40.199 Y20.4 E258.24036
G1 X41.613 Y20.4 E258.38145
G1 X199.599 Y178.386 E280.67498
G1 X199.599 Y176.971 E280.81617
G1 X43.028 Y20.4 E302.91003
G1 X44.442 Y20.4 E303.05112
G1 X199.599 Y175.557 E324.94545
G1 X199.599 Y174.143 E325.08654
G1 X45.856 Y20.4 E346.78133
G1 X47.27 Y20.4 E346.92242
G1 X199.599 Y172.729 E368.41769
G1 X199.599 Y171.315 E368.55878
G1 X48.685 Y20.4 E389.85445
G1 X50.099 Y20.4 E389.99554
G1 X199.599 Y169.9 E411.0916
G1 X199.599 Y168.486 E411.23269
G1 X51.513 Y20.4 E432.12923
G1 X52.927 Y20.4 E432.27031
G1 X199.599 Y167.072 E452.96732
G1 X199.599 Y165.658 E453.10841
G1 X54.341 Y20.4 E473.60588
G1 X55.756 Y20.4 E473.74707
G1 X199.599 Y164.243 E494.04487
G1 X199.599 Y162.829 E494.18596
G1 X57.17 Y20.4 E514.28423
G1 X58.584 Y20.4 E514.42532
G1 X199.599 Y161.415 E534.32406
G1 X199.599 Y160.001 E534.46515
G1 X59.998 Y20.4 E554.16436
G1 X61.412 Y20.4 E554.30545
G1 X199.599 Y158.587 E573.80513
G1 X199.599 Y157.172 E573.94632
G1 X62.827 Y20.4 E593.24632
G1 X64.241 Y20.4 E593.38741
G1 X199.599 Y155.758 E612.48789
G1 X199.599 Y154.344 E612.62898
G1 X65.655 Y20.4 E631.52992
G1 X67.069 Y20.4 E631.67101
G1 X199.599 Y152.93 E650.37243
G1 X199.599 Y151.516 E650.51352
G1 X68.483 Y20.4 E669.0154
G1 X69.898 Y20.4 E669.15659
G1 X199.599 Y150.101 E687.4588
G1 X199.599 Y148.687 E687.59989
G1 X71.312 Y20.4 E705.70257
G1 X72.726 Y20.4 E705.84366
G1 X199.599 Y147.273 E723.74681
G1 X199.599 Y145.859 E723.8879
G1 X74.14 Y20.4 E741.59152
G1 X75.555 Y20.4 E741.73271
G1 X199.599 Y144.444 E759.23666
G1 X199.599 Y143.03 E759.37775
G1 X76.969 Y20.4 E776.68217
G1 X78.383 Y20.4 E776.82326
G1 X199.599 Y141.616 E793.92814
G1 X199.599 Y140.202 E794.06923
G1 X79.797 Y20.4 E810.97459
G1 X81.211 Y20.4 E811.11568
G1 X199.599 Y138.788 E827.82151
G1 X199.599 Y137.373 E827.96269
G1 X82.626 Y20.4 E844.46885
G1 X84.04 Y20.4 E844.60994
G1 X199.599 Y135.959 E860.91656
G1 X199.599 Y134.545 E861.05765
G1 X85.454 Y20.4 E877.16474
G1 X86.868 Y20.4 E877.30583
G1 X199.599 Y133.131 E893.21339
G1 X199.599 Y131.717 E893.35448
G1 X88.282 Y20.4 E909.06252
G1 X89.697 Y20.4 E909.2037
G1 X199.599 Y130.302 E924.71206
G1 X199.599 Y128.888 E924.85315
G1 X91.111 Y20.4 E940.16198
G1 X92.525 Y20.4 E940.30307
G1 X199.599 Y127.474 E955.41237
G1 X199.599 Y126.06 E955.55346
G1 X93.939 Y20.4 E970.46323
G1 X95.354 Y20.4 E970.60442
G1 X199.599 Y124.645 E985.31451
G1 X199.599 Y123.231 E985.4556
G1 X96.768 Y20.4 E999.96617
G1 X98.182 Y20.4 E1000.10726
G1 X199.599 Y121.817 E1014.41829
G1 X199.599 Y120.403 E1014.55938
G1 X99.596 Y20.4 E1028.67088
G1 X101.01 Y20.4 E1028.81197
G1 X199.599 Y118.989 E1042.72394
G1 X199.599 Y117.574 E1042.86513
G1 X102.425 Y20.4 E1056.57744
G1 X103.839 Y20.4 E1056.71852
G1 X199.599 Y116.16 E1070.2313
G1 X199.599 Y114.746 E1070.37238
G1 X105.253 Y20.4 E1083.68562
G1 X106.667 Y20.4 E1083.82671
G1 X199.599 Y113.332 E1096.94042
G1 X199.599 Y111.918 E1097.08151
G1 X108.081 Y20.4 E1109.99569
G1 X109.496 Y20.4 E1110.13688
G1 X199.599 Y110.503 E1122.85139
G1 X199.599 Y109.089 E1122.99248
G1 X110.91 Y20.4 E1135.50745
G1 X112.324 Y20.4 E1135.64854
G1 X199.599 Y107.675 E1147.96399
G1 X199.599 Y106.261 E1148.10508
G1 X113.738 Y20.4 E1160.22099
G1 X115.153 Y20.4 E1160.36218
G1 X199.599 Y104.846 E1172.27842
G1 X199.599 Y103.432 E1172.41951
G1 X116.567 Y20.4 E1184.13622
G1 X117.981 Y20.4 E1184.27731
G1 X199.599 Y102.018 E1195.7945
G1 X199.599 Y100.604 E1195.93559
G1 X119.395 Y20.4 E1207.25324
G1 X120.809 Y20.4 E1207.39433
G1 X199.599 Y99.19 E1218.51245
G1 X199.599 Y97.775 E1218.65363
G1 X122.224 Y20.4 E1229.57208
G1 X123.638 Y20.4 E1229.71317
G1 X199.599 Y96.361 E1240.43209
G1 X199.599 Y94.947 E1240.57318
G1 X125.052 Y20.4 E1251.09257
G1 X126.466 Y20.4 E1251.23366
G1 X199.599 Y93.533 E1261.55351
G1 X199.599 Y92.119 E1261.6946
G1 X127.88 Y20.4 E1271.81493
G1 X129.295 Y20.4 E1271.95612
G1 X199.599 Y90.704 E1281.87677
G1 X199.599 Y89.29 E1282.01786
G1 X130.709 Y20.4 E1291.73898
G1 X132.123 Y20.4 E1291.88007
G1 X199.599 Y87.876 E1301.40167
G1 X199.599 Y86.462 E1301.54275
G1 X133.537 Y20.4 E1310.86482
G1 X134.952 Y20.4 E1311.00601
G1 X199.599 Y85.047 E1320.1284
G1 X199.599 Y83.633 E1320.26949
G1 X136.366 Y20.4 E1329.19234
G1 X137.78 Y20.4 E1329.33343
G1 X199.599 Y82.219 E1338.05676
G1 X199.599 Y80.805 E1338.19785
G1 X139.194 Y20.4 E1346.72165
G1 X140.608 Y20.4 E1346.86274
G1 X199.599 Y79.391 E1355.18701
G1 X199.599 Y77.976 E1355.3282
G1 X142.023 Y20.4 E1363.45279
G1 X143.437 Y20.4 E1363.59388
G1 X199.599 Y76.562 E1371.51895
G1 X199.599 Y75.148 E1371.66004
G1 X144.851 Y20.4 E1379.38557
G1 X146.265 Y20.4 E1379.52666
G1 X199.599 Y73.734 E1387.05266
G1 X199.599 Y72.32 E1387.19375
G1 X147.679 Y20.4 E1394.52023
G1 X149.094 Y20.4 E1394.66141
G1 X199.599 Y70.905 E1401.78822
G1 X199.599 Y69.491 E1401.92931
G1 X150.508 Y20.4 E1408.85658
G1 X151.922 Y20.4 E1408.99767
G1 X199.599 Y68.077 E1415.7254
G1 X199.599 Y66.663 E1415.86649
G1 X153.336 Y20.4 E1422.3947
G1 X154.751 Y20.4 E1422.53589
G1 X199.599 Y65.248 E1428.86443
G1 X199.599 Y63.834 E1429.00552
G1 X156.165 Y20.4 E1435.13453
G1 X157.579 Y20.4 E1435.27562
G1 X199.599 Y62.42 E1441.20509
G1 X199.599 Y61.006 E1441.34618
G1 X158.993 Y20.4 E1447.07613
G1 X160.407 Y20.4 E1447.21722
G1 X199.599 Y59.592 E1452.74763
G1 X199.599 Y58.177 E1452.88882
G1 X161.822 Y20.4 E1458.21956
G1 X163.236 Y20.4 E1458.36065
G1 X199.599 Y56.763 E1463.49186
G1 X199.599 Y55.349 E1463.63295
G1 X164.65 Y20.4 E1468.56463
G1 X166.064 Y20.4 E1468.70572
G1 X199.599 Y53.935 E1473.43788
G1 X199.599 Y52.521 E1473.57896
G1 X167.478 Y20.4 E1478.11158
G1 X168.893 Y20.4 E1478.25277
G1 X199.599 Y51.106 E1482.58572
G1 X199.599 Y49.692 E1482.72681
G1 X170.307 Y20.4 E1486.86023
G1 X171.721 Y20.4 E1487.00132
G1 X199.599 Y48.278 E1490.93521
G1 X199.599 Y46.864 E1491.0763
G1 X173.135 Y20.4 E1494.81065
G1 X174.55 Y20.4 E1494.95184
G1 X199.599 Y45.449 E1498.48653
G1 X199.599 Y44.035 E1498.62761
G1 X175.964 Y20.4 E1501.96277
G1 X177.378 Y20.4 E1502.10386
G1 X199.599 Y42.621 E1505.23948
G1 X199.599 Y41.207 E1505.38057
G1 X178.792 Y20.4 E1508.31666
G1 X180.206 Y20.4 E1508.45775
G1 X199.599 Y39.793 E1511.19431
G1 X199.599 Y38.378 E1511.3355
G1 X181.621 Y20.4 E1513.87239
G1 X183.035 Y20.4 E1514.01348
G1 X199.599 Y36.964 E1516.35084
G1 X199.599 Y35.55 E1516.49193
G1 X184.449 Y20.4 E1518.62976
G1 X184.885 Y20.4 E1518.67326
G1 X185.886 Y20.437 E1518.77321
G1 X185.901 Y20.438 E1518.77471
G1 X199.556 Y34.093 E1520.70158
G1 X199.488 Y33.347 E1520.77633
G1 X199.464 Y33.162 E1520.79494
G1 X199.35 Y32.473 E1520.86462
G1 X187.529 Y20.652 E1522.53269
G1 X187.989 Y20.736 E1522.57935
G1 X188.113 Y20.764 E1522.59204
G1 X189.007 Y20.998 E1522.68425
G1 X189.17 Y21.048 E1522.70126
G1 X189.426 Y21.135 E1522.72824
G1 X198.863 Y30.572 E1524.0599
G1 X198.753 Y30.23 E1524.09575
G1 X198.694 Y30.064 E1524.11332
G1 X198.351 Y29.219 E1524.20432
G1 X198.291 Y29.081 E1524.21933
G1 X197.886 Y28.258 E1524.31086
G1 X197.813 Y28.124 E1524.32608
G1 X197.789 Y28.083 E1524.33083
G1 X191.915 Y22.21 E1525.15964
G1 X191.964 Y22.234 E1525.16508
G1 X192.081 Y22.302 E1525.17859
G1 X192.86 Y22.775 E1525.26952
G1 X193.011 Y22.875 E1525.28759
G1 X193.725 Y23.387 E1525.37526
G1 X193.873 Y23.499 E1525.39378
G1 X194.564 Y24.076 E1525.4836
G1 X194.673 Y24.173 E1525.49816
G1 X195.185 Y24.655 E1525.56833
G1 X195.305 Y24.774 E1525.58519
G1 X195.987 Y25.508 E1525.68516
G1 X196.106 Y25.646 E1525.70335
G1 X196.66 Y26.338 E1525.7918
G1 X196.763 Y26.476 E1525.80898
G1 X197.256 Y27.191 E1525.89564
G1 X197.373 Y27.376 E1525.91748
G1 F3600 E1520.91748
G0 F300 X197.373 Y27.376 Z0.86
G0 F7200 X198.884 Y29.996
	TIME_ELAPSED:2933.607690
	LAYER:-4
	TYPE:SUPPORT-INTERFACE
G1 F3600 E1525.91748
G1 F1500 X198.724 Y29.6 E1525.93168
G1 X21.275 Y29.6 E1531.83366
G1 X21.445 Y29.2 E1531.84812
G1 X198.563 Y29.2 E1537.73909
G1 X198.542 Y29.15 E1537.74089
G1 X198.474 Y29 E1537.74637
G1 X198.376 Y28.8 E1537.75377
G1 X21.62 Y28.8 E1543.6327
G1 X21.642 Y28.752 E1543.63446
G1 X21.824 Y28.4 E1543.64764
G1 X198.18 Y28.4 E1549.51326
G1 X198.071 Y28.178 E1549.52149
G1 X197.989 Y28.029 E1549.52715
G1 X197.973 Y28 E1549.52825
G1 X22.03 Y28 E1555.38014
G1 X22.058 Y27.944 E1555.38222
G1 X22.131 Y27.814 E1555.38718
G1 X22.262 Y27.6 E1555.39552
G1 X197.738 Y27.6 E1561.23188
G1 X197.539 Y27.261 E1561.24495
G1 X197.501 Y27.2 E1561.24734
G1 X22.505 Y27.2 E1567.06773
G1 X22.601 Y27.042 E1567.07388
G1 X22.718 Y26.866 E1567.08091
G1 X22.766 Y26.8 E1567.08363
G1 X197.231 Y26.8 E1572.88635
G1 X196.956 Y26.4 E1572.9025
G1 X23.052 Y26.4 E1578.68657
G1 X23.233 Y26.146 E1578.69694
G1 X23.336 Y26.011 E1578.70259
G1 X23.346 Y26 E1578.70309
G1 X196.648 Y26 E1584.46713
G1 X196.327 Y25.6 E1584.48419
G1 X23.679 Y25.6 E1590.22649
G1 X23.932 Y25.296 E1590.23964
G1 X24.017 Y25.2 E1590.24391
G1 X195.976 Y25.2 E1595.96329
G1 X195.606 Y24.8 E1595.98141
G1 X24.395 Y24.8 E1601.67591
G1 X24.557 Y24.628 E1601.68377
G1 X24.676 Y24.512 E1601.6893
G1 X24.797 Y24.4 E1601.69478
G1 X195.208 Y24.4 E1607.36267
G1 X194.816 Y24.03 E1607.3806
G1 X194.783 Y24 E1607.38209
G1 X25.228 Y24 E1613.02151
G1 X25.384 Y23.855 E1613.02859
G1 X25.512 Y23.745 E1613.0342
G1 X25.693 Y23.6 E1613.04192
G1 X194.307 Y23.6 E1618.65004
G1 X193.989 Y23.335 E1618.66381
G1 X193.853 Y23.231 E1618.66951
G1 X193.81 Y23.2 E1618.67127
G1 X26.192 Y23.2 E1624.24627
G1 X26.208 Y23.187 E1624.24695
G1 X26.363 Y23.071 E1624.25339
G1 X26.757 Y22.8 E1624.2693
G1 X193.251 Y22.8 E1629.80691
G1 X193.134 Y22.717 E1629.81168
G1 X192.958 Y22.6 E1629.81871
G1 X192.63 Y22.4 E1629.83149
G1 X27.367 Y22.4 E1635.32816
G1 X28.042 Y22.004 E1635.35418
G1 X28.05 Y22 E1635.35448
G1 X191.946 Y22 E1640.80569
G1 X191.248 Y21.641 E1640.83179
G1 X191.161 Y21.6 E1640.83499
G1 X28.852 Y21.6 E1646.23341
G1 X29.018 Y21.518 E1646.23957
G1 X29.15 Y21.459 E1646.24438
G1 X29.79 Y21.2 E1646.26734
G1 X190.222 Y21.2 E1651.60333
G1 X190.07 Y21.142 E1651.60874
G1 X189.242 Y20.859 E1651.63784
G1 X189.056 Y20.804 E1651.6443
G1 X189.041 Y20.8 E1651.64481
G1 X30.96 Y20.8 E1656.90261
G1 X31.028 Y20.778 E1656.90498
G1 X31.191 Y20.732 E1656.91062
G1 X32.072 Y20.519 E1656.94076
G1 X32.246 Y20.483 E1656.94667
G1 X32.745 Y20.4 E1656.9635
G1 X187.269 Y20.4 E1662.10299
G0 F7200 X187.123 Y20.373
G1 F1500 X186.949 Y20.348 E1662.10883
G1 X186.032 Y20.246 E1662.13952
G1 X185.897 Y20.236 E1662.14403
G1 X184.893 Y20.2 E1662.17744
G1 X35.12 Y20.199 E1667.15891
G1 X34.384 Y20.22 E1667.1834
G1 X34.221 Y20.229 E1667.18883
G1 X33.315 Y20.312 E1667.21909
G1 X33.141 Y20.334 E1667.22492
G1 X32.745 Y20.4 E1667.23827
G1 F3600 E1662.23827
G0 F7200 X32.605 Y19.549
G0 X34.346 Y19.357
G0 X185.94 Y19.374
G0 X187.266 Y19.521
G0 X189.293 Y19.973
G0 X190.583 Y20.413
G0 X192.463 Y21.295
G0 X193.622 Y22.004
G0 X195.266 Y23.274
G0 X196.788 Y24.806
G0 X197.634 Y25.863
G0 X198.743 Y27.608
G0 X198.91 Y27.948
G0 X199.686 Y29.677
G0 X198.886 Y30
G1 F3600 E1667.23827
G1 F1500 X21.119 Y30 E1673.15083
G1 X20.982 Y30.4 E1673.16489
G1 X199.021 Y30.4 E1679.08649
G1 X199.149 Y30.8 E1679.10046
G1 X20.847 Y30.8 E1685.03081
G1 X20.805 Y30.934 E1685.03548
G1 X20.736 Y31.2 E1685.04462
G1 X199.27 Y31.2 E1690.98269
G1 X199.367 Y31.6 E1690.99638
G1 X20.633 Y31.6 E1696.94109
G1 X20.571 Y31.835 E1696.94918
G1 X20.541 Y31.969 E1696.95374
G1 X20.536 Y32 E1696.95479
G1 X199.464 Y32 E1702.90596
G1 X199.479 Y32.065 E1702.90818
G1 X199.515 Y32.237 E1702.91402
G1 X199.543 Y32.4 E1702.91952
G1 X20.462 Y32.4 E1708.87578
G1 X20.388 Y32.8 E1708.88931
G1 X199.609 Y32.8 E1714.85022
G1 X199.664 Y33.136 E1714.86155
G1 X199.673 Y33.2 E1714.8637
G1 X20.331 Y33.2 E1720.82864
G1 X20.287 Y33.6 E1720.84202
G1 X199.713 Y33.6 E1726.80975
G1 X199.75 Y34 E1726.82312
G1 X20.244 Y34 E1732.79351
G1 X20.236 Y34.103 E1732.79695
G1 X20.226 Y34.4 E1732.80683
G1 X199.78 Y34.4 E1738.77882
G1 X199.792 Y34.8 E1738.79213
G1 X20.211 Y34.8 E1744.76502
G1 X20.199 Y35.124 E1744.7758
G1 X20.199 Y35.2 E1744.77833
G1 X199.8 Y35.2 E1750.75188
G1 X199.8 Y35.6 E1750.76519
G1 X20.199 Y35.6 E1756.73874
G1 X20.199 Y36 E1756.75204
G1 X199.8 Y36 E1762.7256
G1 X199.8 Y36.4 E1762.7389
G1 X20.199 Y36.4 E1768.71246
G1 X20.199 Y36.8 E1768.72576
G1 X199.8 Y36.8 E1774.69931
G1 X199.8 Y37.2 E1774.71262
G1 X20.199 Y37.2 E1780.68617
G1 X20.199 Y37.6 E1780.69947
G1 X199.8 Y37.6 E1786.67303
G1 X199.8 Y38 E1786.68633
G1 X20.199 Y38 E1792.65989
G1 X20.199 Y38.4 E1792.67319
G1 X199.8 Y38.4 E1798.64674
G1 X199.8 Y38.8 E1798.66005
G1 X20.199 Y38.8 E1804.6336
G1 X20.199 Y39.2 E1804.6469
G1 X199.8 Y39.2 E1810.62046
G1 X199.8 Y39.6 E1810.63376
G1 X20.199 Y39.6 E1816.60732
G1 X20.199 Y40 E1816.62062
G1 X199.8 Y40 E1822.59417
G1 X199.8 Y40.4 E1822.60748
G1 X20.199 Y40.4 E1828.58103
G1 X20.199 Y40.8 E1828.59434
G1 X199.8 Y40.8 E1834.56789
G1 X199.8 Y41.2 E1834.58119
G1 X20.199 Y41.2 E1840.55475
G1 X20.199 Y41.6 E1840.56805
G1 X199.8 Y41.6 E1846.5416
G1 X199.8 Y42 E1846.55491
G1 X20.199 Y42 E1852.52846
G1 X20.199 Y42.4 E1852.54177
G1 X199.8 Y42.4 E1858.51532
G1 X199.8 Y42.8 E1858.52862
G1 X20.199 Y42.8 E1864.50218
G1 X20.199 Y43.2 E1864.51548
G1 X199.8 Y43.2 E1870.48903
G1 X199.8 Y43.6 E1870.50234
G1 X20.199 Y43.6 E1876.47589
G1 X20.199 Y44 E1876.4892
G1 X199.8 Y44 E1882.46275
G1 X199.8 Y44.4 E1882.47605
G1 X20.199 Y44.4 E1888.44961
G1 X20.199 Y44.8 E1888.46291
G1 X199.8 Y44.8 E1894.43646
G1 X199.8 Y45.2 E1894.44977
G1 X20.199 Y45.2 E1900.42332
G1 X20.199 Y45.6 E1900.43663
G1 X199.8 Y45.6 E1906.41018
G1 X199.8 Y46 E1906.42348
G1 X20.199 Y46 E1912.39704
G1 X20.199 Y46.4 E1912.41034
G1 X199.8 Y46.4 E1918.38389
G1 X199.8 Y46.8 E1918.3972
G1 X20.199 Y46.8 E1924.37075
G1 X20.199 Y47.2 E1924.38406
G1 X199.8 Y47.2 E1930.35761
G1 X199.8 Y47.6 E1930.37091
G1 X20.199 Y47.6 E1936.34447
G1 X20.199 Y48 E1936.35777
G1 X199.8 Y48 E1942.33132
G1 X199.8 Y48.4 E1942.34463
G1 X20.199 Y48.4 E1948.31818
G1 X20.199 Y48.8 E1948.33149
G1 X199.8 Y48.8 E1954.30504
G1 X199.8 Y49.2 E1954.31834
G1 X20.199 Y49.2 E1960.2919
G1 X20.199 Y49.6 E1960.3052
G1 X199.8 Y49.6 E1966.27876
G1 X199.8 Y50 E1966.29206
G1 X20.199 Y50 E1972.26561
G1 X20.199 Y50.4 E1972.27892
G1 X199.8 Y50.4 E1978.25247
G1 X199.8 Y50.8 E1978.26577
G1 X20.199 Y50.8 E1984.23933
G1 X20.199 Y51.2 E1984.25263
G1 X199.8 Y51.2 E1990.22619
G1 X199.8 Y51.6 E1990.23949
G1 X20.199 Y51.6 E1996.21304
G1 X20.199 Y52 E1996.22635
G1 X199.8 Y52 E2002.1999
G1 X199.8 Y52.4 E2002.2132
G1 X20.199 Y52.4 E2008.18676
G1 X20.199 Y52.8 E2008.20006
G1 X199.8 Y52.8 E2014.17362
G1 X199.8 Y53.2 E2014.18692
G1 X20.199 Y53.2 E2020.16047
G1 X20.199 Y53.6 E2020.17378
G1 X199.8 Y53.6 E2026.14733
G1 X199.8 Y54 E2026.16063
G1 X20.199 Y54 E2032.13419
G1 X20.199 Y54.4 E2032.14749
G1 X199.8 Y54.4 E2038.12105
G1 X199.8 Y54.8 E2038.13435
G1 X20.199 Y54.8 E2044.1079
G1 X20.199 Y55.2 E2044.12121
G1 X199.8 Y55.2 E2050.09476
G1 X199.8 Y55.6 E2050.10807
G1 X20.199 Y55.6 E2056.08162
G1 X20.199 Y56 E2056.09492
G1 X199.8 Y56 E2062.06848
G1 X199.8 Y56.4 E2062.08178
G1 X20.199 Y56.4 E2068.05533
G1 X20.199 Y56.8 E2068.06864
G1 X199.8 Y56.8 E2074.04219
G1 X199.8 Y57.2 E2074.0555
G1 X20.199 Y57.2 E2080.02905
G1 X20.199 Y57.6 E2080.04235
G1 X199.8 Y57.6 E2086.01591
G1 X199.8 Y58 E2086.02921
G1 X20.199 Y58 E2092.00276
G1 X20.199 Y58.4 E2092.01607
G1 X199.8 Y58.4 E2097.98962
G1 X199.8 Y58.8 E2098.00293
G1 X20.199 Y58.8 E2103.97648
G1 X20.199 Y59.2 E2103.98978
G1 X199.8 Y59.2 E2109.96334
G1 X199.8 Y59.6 E2109.97664
G1 X20.199 Y59.6 E2115.95019
G1 X20.199 Y60 E2115.9635
G1 X199.8 Y60 E2121.93705
G1 X199.8 Y60.4 E2121.95036
G1 X20.199 Y60.4 E2127.92391
G1 X20.199 Y60.8 E2127.93721
G1 X199.8 Y60.8 E2133.91077
G1 X199.8 Y61.2 E2133.92407
G1 X20.199 Y61.2 E2139.89762
G1 X20.199 Y61.6 E2139.91093
G1 X199.8 Y61.6 E2145.88448
G1 X199.8 Y62 E2145.89779
G1 X20.199 Y62 E2151.87134
G1 X20.199 Y62.4 E2151.88464
G1 X199.8 Y62.4 E2157.8582
G1 X199.8 Y62.8 E2157.8715
G1 X20.199 Y62.8 E2163.84505
G1 X20.199 Y63.2 E2163.85836
G1 X199.8 Y63.2 E2169.83191
G1 X199.8 Y63.6 E2169.84522
G1 X20.199 Y63.6 E2175.81877
G1 X20.199 Y64 E2175.83207
G1 X199.8 Y64 E2181.80563
G1 X199.8 Y64.4 E2181.81893
G1 X20.199 Y64.4 E2187.79249
G1 X20.199 Y64.8 E2187.80579
G1 X199.8 Y64.8 E2193.77934
G1 X199.8 Y65.2 E2193.79265
G1 X20.199 Y65.2 E2199.7662
G1 X20.199 Y65.6 E2199.7795
G1 X199.8 Y65.6 E2205.75306
G1 X199.8 Y66 E2205.76636
G1 X20.199 Y66 E2211.73992
G1 X20.199 Y66.4 E2211.75322
G1 X199.8 Y66.4 E2217.72677
G1 X199.8 Y66.8 E2217.74008
G1 X20.199 Y66.8 E2223.71363
G1 X20.199 Y67.2 E2223.72693
G1 X199.8 Y67.2 E2229.70049
G1 X199.8 Y67.6 E2229.71379
G1 X20.199 Y67.6 E2235.68735
G1 X20.199 Y68 E2235.70065
G1 X199.8 Y68 E2241.6742
G1 X199.8 Y68.4 E2241.68751
G1 X20.199 Y68.4 E2247.66106
G1 X20.199 Y68.8 E2247.67436
G1 X199.8 Y68.8 E2253.64792
G1 X199.8 Y69.2 E2253.66122
G1 X20.199 Y69.2 E2259.63478
G1 X20.199 Y69.6 E2259.64808
G1 X199.8 Y69.6 E2265.62163
G1 X199.8 Y70 E2265.63494
G1 X20.199 Y70 E2271.60849
G1 X20.199 Y70.4 E2271.6218
G1 X199.8 Y70.4 E2277.59535
G1 X199.8 Y70.8 E2277.60865
G1 X20.199 Y70.8 E2283.58221
G1 X20.199 Y71.2 E2283.59551
G1 X199.8 Y71.2 E2289.56906
G1 X199.8 Y71.6 E2289.58237
G1 X20.199 Y71.6 E2295.55592
G1 X20.199 Y72 E2295.56923
G1 X199.8 Y72 E2301.54278
G1 X199.8 Y72.4 E2301.55608
G1 X20.199 Y72.4 E2307.52964
G1 X20.199 Y72.8 E2307.54294
G1 X199.8 Y72.8 E2313.51649
G1 X199.8 Y73.2 E2313.5298
G1 X20.199 Y73.2 E2319.50335
G1 X20.199 Y73.6 E2319.51666
G1 X199.8 Y73.6 E2325.49021
G1 X199.8 Y74 E2325.50351
G1 X20.199 Y74 E2331.47707
G1 X20.199 Y74.4 E2331.49037
G1 X199.8 Y74.4 E2337.46392
G1 X199.8 Y74.8 E2337.47723
G1 X20.199 Y74.8 E2343.45078
G1 X20.199 Y75.2 E2343.46409
G1 X199.8 Y75.2 E2349.43764
G1 X199.8 Y75.6 E2349.45094
G1 X20.199 Y75.6 E2355.4245
G1 X20.199 Y76 E2355.4378
G1 X199.8 Y76 E2361.41135
G1 X199.8 Y76.4 E2361.42466
G1 X20.199 Y76.4 E2367.39821
G1 X20.199 Y76.8 E2367.41152
G1 X199.8 Y76.8 E2373.38507
G1 X199.8 Y77.2 E2373.39837
G1 X20.199 Y77.2 E2379.37193
G1 X20.199 Y77.6 E2379.38523
G1 X199.8 Y77.6 E2385.35878
G1 X199.8 Y78 E2385.37209
G1 X20.199 Y78 E2391.34564
G1 X20.199 Y78.4 E2391.35895
G1 X199.8 Y78.4 E2397.3325
G1 X199.8 Y78.8 E2397.3458
G1 X20.199 Y78.8 E2403.31936
G1 X20.199 Y79.2 E2403.33266
G1 X199.8 Y79.2 E2409.30622
G1 X199.8 Y79.6 E2409.31952
G1 X20.199 Y79.6 E2415.29307
G1 X20.199 Y80 E2415.30638
G1 X199.8 Y80 E2421.27993
G1 X199.8 Y80.4 E2421.29323
G1 X20.199 Y80.4 E2427.26679
G1 X20.199 Y80.8 E2427.28009
G1 X199.8 Y80.8 E2433.25365
G1 X199.8 Y81.2 E2433.26695
G1 X20.199 Y81.2 E2439.2405
G1 X20.199 Y81.6 E2439.25381
G1 X199.8 Y81.6 E2445.22736
G1 X199.8 Y82 E2445.24066
G1 X20.199 Y82 E2451.21422
G1 X20.199 Y82.4 E2451.22752
G1 X199.8 Y82.4 E2457.20108
G1 X199.8 Y82.8 E2457.21438
G1 X20.199 Y82.8 E2463.18793
G1 X20.199 Y83.2 E2463.20124
G1 X199.8 Y83.2 E2469.17479
G1 X199.8 Y83.6 E2469.18809
G1 X20.199 Y83.6 E2475.16165
G1 X20.199 Y84 E2475.17495
G1 X199.8 Y84 E2481.14851
G1 X199.8 Y84.4 E2481.16181
G1 X20.199 Y84.4 E2487.13536
G1 X20.199 Y84.8 E2487.14867
G1 X199.8 Y84.8 E2493.12222
G1 X199.8 Y85.2 E2493.13553
G1 X20.199 Y85.2 E2499.10908
G1 X20.199 Y85.6 E2499.12238
G1 X199.8 Y85.6 E2505.09594
G1 X199.8 Y86 E2505.10924
G1 X20.199 Y86 E2511.08279
G1 X20.199 Y86.4 E2511.0961
G1 X199.8 Y86.4 E2517.06965
G1 X199.8 Y86.8 E2517.08296
G1 X20.199 Y86.8 E2523.05651
G1 X20.199 Y87.2 E2523.06981
G1 X199.8 Y87.2 E2529.04337
G1 X199.8 Y87.6 E2529.05667
G1 X20.199 Y87.6 E2535.03022
G1 X20.199 Y88 E2535.04353
G1 X199.8 Y88 E2541.01708
G1 X199.8 Y88.4 E2541.03039
G1 X20.199 Y88.4 E2547.00394
G1 X20.199 Y88.8 E2547.01724
G1 X199.8 Y88.8 E2552.9908
G1 X199.8 Y89.2 E2553.0041
G1 X20.199 Y89.2 E2558.97765
G1 X20.199 Y89.6 E2558.99096
G1 X199.8 Y89.6 E2564.96451
G1 X199.8 Y90 E2564.97782
G1 X20.199 Y90 E2570.95137
G1 X20.199 Y90.4 E2570.96467
G1 X199.8 Y90.4 E2576.93823
G1 X199.8 Y90.8 E2576.95153
G1 X20.199 Y90.8 E2582.92508
G1 X20.199 Y91.2 E2582.93839
G1 X199.8 Y91.2 E2588.91194
G1 X199.8 Y91.6 E2588.92525
G1 X20.199 Y91.6 E2594.8988
G1 X20.199 Y92 E2594.9121
G1 X199.8 Y92 E2600.88566
G1 X199.8 Y92.4 E2600.89896
G1 X20.199 Y92.4 E2606.87251
G1 X20.199 Y92.8 E2606.88582
G1 X199.8 Y92.8 E2612.85937
G1 X199.8 Y93.2 E2612.87268
G1 X20.199 Y93.2 E2618.84623
G1 X20.199 Y93.6 E2618.85953
G1 X199.8 Y93.6 E2624.83309
G1 X199.8 Y94 E2624.84639
G1 X20.199 Y94 E2630.81995
G1 X20.199 Y94.4 E2630.83325
G1 X199.8 Y94.4 E2636.8068
G1 X199.8 Y94.8 E2636.82011
G1 X20.199 Y94.8 E2642.79366
G1 X20.199 Y95.2 E2642.80696
G1 X199.8 Y95.2 E2648.78052
G1 X199.8 Y95.6 E2648.79382
G1 X20.199 Y95.6 E2654.76738
G1 X20.199 Y96 E2654.78068
G1 X199.8 Y96 E2660.75423
G1 X199.8 Y96.4 E2660.76754
G1 X20.199 Y96.4 E2666.74109
G1 X20.199 Y96.8 E2666.75439
G1 X199.8 Y96.8 E2672.72795
G1 X199.8 Y97.2 E2672.74125
G1 X20.199 Y97.2 E2678.71481
G1 X20.199 Y97.6 E2678.72811
G1 X199.8 Y97.6 E2684.70166
G1 X199.8 Y98 E2684.71497
G1 X20.199 Y98 E2690.68852
G1 X20.199 Y98.4 E2690.70182
G1 X199.8 Y98.4 E2696.67538
G1 X199.8 Y98.8 E2696.68868
G1 X20.199 Y98.8 E2702.66224
G1 X20.199 Y99.2 E2702.67554
G1 X199.8 Y99.2 E2708.64909
G1 X199.8 Y99.6 E2708.6624
G1 X20.199 Y99.6 E2714.63595
G1 X20.199 Y100 E2714.64926
G1 X199.8 Y100 E2720.62281
G1 X199.8 Y100.4 E2720.63611
G1 X20.199 Y100.4 E2726.60967
G1 X20.199 Y100.8 E2726.62297
G1 X199.8 Y100.8 E2732.59652
G1 X199.8 Y101.2 E2732.60983
G1 X20.199 Y101.2 E2738.58338
G1 X20.199 Y101.6 E2738.59669
G1 X199.8 Y101.6 E2744.57024
G1 X199.8 Y102 E2744.58354
G1 X20.199 Y102 E2750.5571
G1 X20.199 Y102.4 E2750.5704
G1 X199.8 Y102.4 E2756.54395
G1 X199.8 Y102.8 E2756.55726
G1 X20.199 Y102.8 E2762.53081
G1 X20.199 Y103.2 E2762.54412
G1 X199.8 Y103.2 E2768.51767
G1 X199.8 Y103.6 E2768.53097
G1 X20.199 Y103.6 E2774.50453
G1 X20.199 Y104 E2774.51783
G1 X199.8 Y104 E2780.49138
G1 X199.8 Y104.4 E2780.50469
G1 X20.199 Y104.4 E2786.47824
G1 X20.199 Y104.8 E2786.49155
G1 X199.8 Y104.8 E2792.4651
G1 X199.8 Y105.2 E2792.4784
G1 X20.199 Y105.2 E2798.45196
G1 X20.199 Y105.6 E2798.46526
G1 X199.8 Y105.6 E2804.43881
G1 X199.8 Y106 E2804.45212
G1 X20.199 Y106 E2810.42567
G1 X20.199 Y106.4 E2810.43898
G1 X199.8 Y106.4 E2816.41253
G1 X199.8 Y106.8 E2816.42583
G1 X20.199 Y106.8 E2822.39939
G1 X20.199 Y107.2 E2822.41269
G1 X199.8 Y107.2 E2828.38624
G1 X199.8 Y107.6 E2828.39955
G1 X20.199 Y107.6 E2834.3731
G1 X20.199 Y108 E2834.38641
G1 X199.8 Y108 E2840.35996
G1 X199.8 Y108.4 E2840.37326
G1 X20.199 Y108.4 E2846.34682
G1 X20.199 Y108.8 E2846.36012
G1 X199.8 Y108.8 E2852.33368
G1 X199.8 Y109.2 E2852.34698
G1 X20.199 Y109.2 E2858.32053
G1 X20.199 Y109.6 E2858.33384
G1 X199.8 Y109.6 E2864.30739
G1 X199.8 Y110 E2864.32069
G1 X20.199 Y110 E2870.29425
G1 X20.199 Y110.4 E2870.30755
G1 X199.8 Y110.4 E2876.28111
G1 X199.8 Y110.8 E2876.29441
G1 X20.199 Y110.8 E2882.26796
G1 X20.199 Y111.2 E2882.28127
G1 X199.8 Y111.2 E2888.25482
G1 X199.8 Y111.6 E2888.26812
G1 X20.199 Y111.6 E2894.24168
G1 X20.199 Y112 E2894.25498
G1 X199.8 Y112 E2900.22854
G1 X199.8 Y112.4 E2900.24184
G1 X20.199 Y112.4 E2906.21539
G1 X20.199 Y112.8 E2906.2287
G1 X199.8 Y112.8 E2912.20225
G1 X199.8 Y113.2 E2912.21555
G1 X20.199 Y113.2 E2918.18911
G1 X20.199 Y113.6 E2918.20241
G1 X199.8 Y113.6 E2924.17597
G1 X199.8 Y114 E2924.18927
G1 X20.199 Y114 E2930.16282
G1 X20.199 Y114.4 E2930.17613
G1 X199.8 Y114.4 E2936.14968
G1 X199.8 Y114.8 E2936.16299
G1 X20.199 Y114.8 E2942.13654
G1 X20.199 Y115.2 E2942.14984
G1 X199.8 Y115.2 E2948.1234
G1 X199.8 Y115.6 E2948.1367
G1 X20.199 Y115.6 E2954.11025
G1 X20.199 Y116 E2954.12356
G1 X199.8 Y116 E2960.09711
G1 X199.8 Y116.4 E2960.11042
G1 X20.199 Y116.4 E2966.08397
G1 X20.199 Y116.8 E2966.09727
G1 X199.8 Y116.8 E2972.07083
G1 X199.8 Y117.2 E2972.08413
G1 X20.199 Y117.2 E2978.05768
G1 X20.199 Y117.6 E2978.07099
G1 X199.8 Y117.6 E2984.04454
G1 X199.8 Y118 E2984.05785
G1 X20.199 Y118 E2990.0314
G1 X20.199 Y118.4 E2990.0447
G1 X199.8 Y118.4 E2996.01826
G1 X199.8 Y118.8 E2996.03156
G1 X20.199 Y118.8 E3002.00511
G1 X20.199 Y119.2 E3002.01842
G1 X199.8 Y119.2 E3007.99197
G1 X199.8 Y119.6 E3008.00528
G1 X20.199 Y119.6 E3013.97883
G1 X20.199 Y120 E3013.99213
G1 X199.8 Y120 E3019.96569
G1 X199.8 Y120.4 E3019.97899
G1 X20.199 Y120.4 E3025.95254
G1 X20.199 Y120.8 E3025.96585
G1 X199.8 Y120.8 E3031.9394
G1 X199.8 Y121.2 E3031.95271
G1 X20.199 Y121.2 E3037.92626
G1 X20.199 Y121.6 E3037.93956
G1 X199.8 Y121.6 E3043.91312
G1 X199.8 Y122 E3043.92642
G1 X20.199 Y122 E3049.89997
G1 X20.199 Y122.4 E3049.91328
G1 X199.8 Y122.4 E3055.88683
G1 X199.8 Y122.8 E3055.90014
G1 X20.199 Y122.8 E3061.87369
G1 X20.199 Y123.2 E3061.88699
G1 X199.8 Y123.2 E3067.86055
G1 X199.8 Y123.6 E3067.87385
G1 X20.199 Y123.6 E3073.84741
G1 X20.199 Y124 E3073.86071
G1 X199.8 Y124 E3079.83426
G1 X199.8 Y124.4 E3079.84757
G1 X20.199 Y124.4 E3085.82112
G1 X20.199 Y124.8 E3085.83442
G1 X199.8 Y124.8 E3091.80798
G1 X199.8 Y125.2 E3091.82128
G1 X20.199 Y125.2 E3097.79484
G1 X20.199 Y125.6 E3097.80814
G1 X199.8 Y125.6 E3103.78169
G1 X199.8 Y126 E3103.795
G1 X20.199 Y126 E3109.76855
G1 X20.199 Y126.4 E3109.78185
G1 X199.8 Y126.4 E3115.75541
G1 X199.8 Y126.8 E3115.76871
G1 X20.199 Y126.8 E3121.74227
G1 X20.199 Y127.2 E3121.75557
G1 X199.8 Y127.2 E3127.72912
G1 X199.8 Y127.6 E3127.74243
G1 X20.199 Y127.6 E3133.71598
G1 X20.199 Y128 E3133.72928
G1 X199.8 Y128 E3139.70284
G1 X199.8 Y128.4 E3139.71614
G1 X20.199 Y128.4 E3145.6897
G1 X20.199 Y128.8 E3145.703
G1 X199.8 Y128.8 E3151.67655
G1 X199.8 Y129.2 E3151.68986
G1 X20.199 Y129.2 E3157.66341
G1 X20.199 Y129.6 E3157.67672
G1 X199.8 Y129.6 E3163.65027
G1 X199.8 Y130 E3163.66357
G1 X20.199 Y130 E3169.63713
G1 X20.199 Y130.4 E3169.65043
G1 X199.8 Y130.4 E3175.62398
G1 X199.8 Y130.8 E3175.63729
G1 X20.199 Y130.8 E3181.61084
G1 X20.199 Y131.2 E3181.62415
G1 X199.8 Y131.2 E3187.5977
G1 X199.8 Y131.6 E3187.611
G1 X20.199 Y131.6 E3193.58456
G1 X20.199 Y132 E3193.59786
G1 X199.8 Y132 E3199.57141
G1 X199.8 Y132.4 E3199.58472
G1 X20.199 Y132.4 E3205.55827
G1 X20.199 Y132.8 E3205.57158
G1 X199.8 Y132.8 E3211.54513
G1 X199.8 Y133.2 E3211.55843
G1 X20.199 Y133.2 E3217.53199
G1 X20.199 Y133.6 E3217.54529
G1 X199.8 Y133.6 E3223.51884
G1 X199.8 Y134 E3223.53215
G1 X20.199 Y134 E3229.5057
G1 X20.199 Y134.4 E3229.51901
G1 X199.8 Y134.4 E3235.49256
G1 X199.8 Y134.8 E3235.50586
G1 X20.199 Y134.8 E3241.47942
G1 X20.199 Y135.2 E3241.49272
G1 X199.8 Y135.2 E3247.46627
G1 X199.8 Y135.6 E3247.47958
G1 X20.199 Y135.6 E3253.45313
G1 X20.199 Y136 E3253.46644
G1 X199.8 Y136 E3259.43999
G1 X199.8 Y136.4 E3259.45329
G1 X20.199 Y136.4 E3265.42685
G1 X20.199 Y136.8 E3265.44015
G1 X199.8 Y136.8 E3271.41371
G1 X199.8 Y137.2 E3271.42701
G1 X20.199 Y137.2 E3277.40056
G1 X20.199 Y137.6 E3277.41387
G1 X199.8 Y137.6 E3283.38742
G1 X199.8 Y138 E3283.40072
G1 X20.199 Y138 E3289.37428
G1 X20.199 Y138.4 E3289.38758
G1 X199.8 Y138.4 E3295.36114
G1 X199.8 Y138.8 E3295.37444
G1 X20.199 Y138.8 E3301.34799
G1 X20.199 Y139.2 E3301.3613
G1 X199.8 Y139.2 E3307.33485
G1 X199.8 Y139.6 E3307.34815
G1 X20.199 Y139.6 E3313.32171
G1 X20.199 Y140 E3313.33501
G1 X199.8 Y140 E3319.30857
G1 X199.8 Y140.4 E3319.32187
G1 X20.199 Y140.4 E3325.29542
G1 X20.199 Y140.8 E3325.30873
G1 X199.8 Y140.8 E3331.28228
G1 X199.8 Y141.2 E3331.29558
G1 X20.199 Y141.2 E3337.26914
G1 X20.199 Y141.6 E3337.28244
G1 X199.8 Y141.6 E3343.256
G1 X199.8 Y142 E3343.2693
G1 X20.199 Y142 E3349.24285
G1 X20.199 Y142.4 E3349.25616
G1 X199.8 Y142.4 E3355.22971
G1 X199.8 Y142.8 E3355.24302
G1 X20.199 Y142.8 E3361.21657
G1 X20.199 Y143.2 E3361.22987
G1 X199.8 Y143.2 E3367.20343
G1 X199.8 Y143.6 E3367.21673
G1 X20.199 Y143.6 E3373.19028
G1 X20.199 Y144 E3373.20359
G1 X199.8 Y144 E3379.17714
G1 X199.8 Y144.4 E3379.19045
G1 X20.199 Y144.4 E3385.164
G1 X20.199 Y144.8 E3385.1773
G1 X199.8 Y144.8 E3391.15086
G1 X199.8 Y145.2 E3391.16416
G1 X20.199 Y145.2 E3397.13771
G1 X20.199 Y145.6 E3397.15102
G1 X199.8 Y145.6 E3403.12457
G1 X199.8 Y146 E3403.13788
G1 X20.199 Y146 E3409.11143
G1 X20.199 Y146.4 E3409.12473
G1 X199.8 Y146.4 E3415.09829
G1 X199.8 Y146.8 E3415.11159
G1 X20.199 Y146.8 E3421.08514
G1 X20.199 Y147.2 E3421.09845
G1 X199.8 Y147.2 E3427.072
G1 X199.8 Y147.6 E3427.08531
G1 X20.199 Y147.6 E3433.05886
G1 X20.199 Y148 E3433.07216
G1 X199.8 Y148 E3439.04572
G1 X199.8 Y148.4 E3439.05902
G1 X20.199 Y148.4 E3445.03257
G1 X20.199 Y148.8 E3445.04588
G1 X199.8 Y148.8 E3451.01943
G1 X199.8 Y149.2 E3451.03274
G1 X20.199 Y149.2 E3457.00629
G1 X20.199 Y149.6 E3457.01959
G1 X199.8 Y149.6 E3462.99315
G1 X199.8 Y150 E3463.00645
G1 X20.199 Y150 E3468.98
G1 X20.199 Y150.4 E3468.99331
G1 X199.8 Y150.4 E3474.96686
G1 X199.8 Y150.8 E3474.98017
G1 X20.199 Y150.8 E3480.95372
G1 X20.199 Y151.2 E3480.96702
G1 X199.8 Y151.2 E3486.94058
G1 X199.8 Y151.6 E3486.95388
G1 X20.199 Y151.6 E3492.92744
G1 X20.199 Y152 E3492.94074
G1 X199.8 Y152 E3498.91429
G1 X199.8 Y152.4 E3498.9276
G1 X20.199 Y152.4 E3504.90115
G1 X20.199 Y152.8 E3504.91445
G1 X199.8 Y152.8 E3510.88801
G1 X199.8 Y153.2 E3510.90131
G1 X20.199 Y153.2 E3516.87487
G1 X20.199 Y153.6 E3516.88817
G1 X199.8 Y153.6 E3522.86172
G1 X199.8 Y154 E3522.87503
G1 X20.199 Y154 E3528.84858
G1 X20.199 Y154.4 E3528.86188
G1 X199.8 Y154.4 E3534.83544
G1 X199.8 Y154.8 E3534.84874
G1 X20.199 Y154.8 E3540.8223
G1 X20.199 Y155.2 E3540.8356
G1 X199.8 Y155.2 E3546.80915
G1 X199.8 Y155.6 E3546.82246
G1 X20.199 Y155.6 E3552.79601
G1 X20.199 Y156 E3552.80931
G1 X199.8 Y156 E3558.78287
G1 X199.8 Y156.4 E3558.79617
G1 X20.199 Y156.4 E3564.76973
G1 X20.199 Y156.8 E3564.78303
G1 X199.8 Y156.8 E3570.75658
G1 X199.8 Y157.2 E3570.76989
G1 X20.199 Y157.2 E3576.74344
G1 X20.199 Y157.6 E3576.75675
G1 X199.8 Y157.6 E3582.7303
G1 X199.8 Y158 E3582.7436
G1 X20.199 Y158 E3588.71716
G1 X20.199 Y158.4 E3588.73046
G1 X199.8 Y158.4 E3594.70401
G1 X199.8 Y158.8 E3594.71732
G1 X20.199 Y158.8 E3600.69087
G1 X20.199 Y159.2 E3600.70418
G1 X199.8 Y159.2 E3606.67773
G1 X199.8 Y159.6 E3606.69103
G1 X20.199 Y159.6 E3612.66459
G1 X20.199 Y160 E3612.67789
G1 X199.8 Y160 E3618.65144
G1 X199.8 Y160.4 E3618.66475
G1 X20.199 Y160.4 E3624.6383
G1 X20.199 Y160.8 E3624.65161
G1 X199.8 Y160.8 E3630.62516
G1 X199.8 Y161.2 E3630.63846
G1 X20.199 Y161.2 E3636.61202
G1 X20.199 Y161.6 E3636.62532
G1 X199.8 Y161.6 E3642.59887
G1 X199.8 Y162 E3642.61218
G1 X20.199 Y162 E3648.58573
G1 X20.199 Y162.4 E3648.59904
G1 X199.8 Y162.4 E3654.57259
G1 X199.8 Y162.8 E3654.58589
G1 X20.199 Y162.8 E3660.55945
G1 X20.199 Y163.2 E3660.57275
G1 X199.8 Y163.2 E3666.5463
G1 X199.8 Y163.6 E3666.55961
G1 X20.199 Y163.6 E3672.53316
G1 X20.199 Y164 E3672.54647
G1 X199.8 Y164 E3678.52002
G1 X199.8 Y164.4 E3678.53332
G1 X20.199 Y164.4 E3684.50688
G1 X20.199 Y164.8 E3684.52018
G1 X199.8 Y164.8 E3690.49373
G1 X199.8 Y165.2 E3690.50704
G1 X20.199 Y165.2 E3696.48059
G1 X20.199 Y165.6 E3696.4939
G1 X199.8 Y165.6 E3702.46745
G1 X199.8 Y166 E3702.48075
G1 X20.199 Y166 E3708.45431
G1 X20.199 Y166.4 E3708.46761
G1 X199.8 Y166.4 E3714.44117
G1 X199.8 Y166.8 E3714.45447
G1 X20.199 Y166.8 E3720.42802
G1 X20.199 Y167.2 E3720.44133
G1 X199.8 Y167.2 E3726.41488
G1 X199.8 Y167.6 E3726.42818
G1 X20.199 Y167.6 E3732.40174
G1 X20.199 Y168 E3732.41504
G1 X199.8 Y168 E3738.3886
G1 X199.8 Y168.4 E3738.4019
G1 X20.199 Y168.4 E3744.37545
G1 X20.199 Y168.8 E3744.38876
G1 X199.8 Y168.8 E3750.36231
G1 X199.8 Y169.2 E3750.37561
G1 X20.199 Y169.2 E3756.34917
G1 X20.199 Y169.6 E3756.36247
G1 X199.8 Y169.6 E3762.33603
G1 X199.8 Y170 E3762.34933
G1 X20.199 Y170 E3768.32288
G1 X20.199 Y170.4 E3768.33619
G1 X199.8 Y170.4 E3774.30974
G1 X199.8 Y170.8 E3774.32304
G1 X20.199 Y170.8 E3780.2966
G1 X20.199 Y171.2 E3780.3099
G1 X199.8 Y171.2 E3786.28346
G1 X199.8 Y171.6 E3786.29676
G1 X20.199 Y171.6 E3792.27031
G1 X20.199 Y172 E3792.28362
G1 X199.8 Y172 E3798.25717
G1 X199.8 Y172.4 E3798.27048
G1 X20.199 Y172.4 E3804.24403
G1 X20.199 Y172.8 E3804.25733
G1 X199.8 Y172.8 E3810.23089
G1 X199.8 Y173.2 E3810.24419
G1 X20.199 Y173.2 E3816.21774
G1 X20.199 Y173.6 E3816.23105
G1 X199.8 Y173.6 E3822.2046
G1 X199.8 Y174 E3822.21791
G1 X20.199 Y174 E3828.19146
G1 X20.199 Y174.4 E3828.20476
G1 X199.8 Y174.4 E3834.17832
G1 X199.8 Y174.8 E3834.19162
G1 X20.199 Y174.8 E3840.16517
G1 X20.199 Y175.2 E3840.17848
G1 X199.8 Y175.2 E3846.15203
G1 X199.8 Y175.6 E3846.16534
G1 X20.199 Y175.6 E3852.13889
G1 X20.199 Y176 E3852.15219
G1 X199.8 Y176 E3858.12575
[truncated: 571,345 more rows]
