# Supplementary material for: Visualizing Ruby Emission Decay Lifetime with Slow-Motion Digital Cameras: A Demonstration for Students
Source: J Chem Educ. 2025 Apr 7;102(5):2252–8. doi: 10.1021/acs.jchemed.4c01529 (PMC12080249; doi:10.1021/acs.jchemed.4c01529)
Supplement: Supplementary file 5 — ed4c01529_si_005.zip [file ed4c01529_si_005.zip]

Archive with 4 entries (3 files):
- ImageJ Macro files/
- ImageJ Macro files/Macro_ruby_v3.ijm
- ImageJ Macro files/Macro_ruby_v4_casio.ijm
- ImageJ Macro files/Macro_ruby_v5_cellphone.ijm
