# Supplementary material for: Visualizing Ruby Emission Decay Lifetime with Slow-Motion Digital Cameras: A Demonstration for Students
Source: J Chem Educ. 2025 Apr 7;102(5):2252–8. doi: 10.1021/acs.jchemed.4c01529 (PMC12080249; doi:10.1021/acs.jchemed.4c01529)
Supplement: Supplementary file 5 — ed4c01529_si_005.zip [file ed4c01529_si_005.zip › ImageJ Macro files/Macro_ruby_v5_cellphone.ijm]

run("Clear Results");
//n = 3002 ;//enter the number of images
data_path=getDirectory("image");
Dialog.create("Ruby fluorescence decay time analysis workflow");
Dialog.addDirectory("Data Path", data_path)
Dialog.addString("Number of Images in the Run", "1");
Dialog.show();

data_path = Dialog.getString();
n = Dialog.getString();

//create results directory

results_dir =data_path+"\\Results\\";
if(!File.exists(results_dir))
{
File.makeDirectory(results_dir);
}


i =1;
b = 1;
max_intensity_frame = 1;
c=1;
d =1.0;
t_ms =1;


// 1. Measure all frames average intensity
for(i=1;i<n;i++){
open(data_path+"/Capture_"+i+".fit");
selectImage("Capture_"+i+".fit");
run("Measure");
close;
}

//2. Find the frames where pulse arrived
for(i=1;i<n-1;i++){
b = getResult("Mean", i);
if (b > getResult("Mean", max_intensity_frame))
{
max_intensity_frame = i;
}
}
run("Clear Results");

//3. select ROI on these frames
count = 1;
e=1;
open(data_path+"/Capture_"+(max_intensity_frame+2)+".fit");
run("Bin...", "x=2 y=2 bin=Average");
run("Record...");
waitForUser("Draw ROI enclosing ruby sample, then hit OK");
roiManager("Add");
roiManager("Select", 0);
close;

//4. print time vs intensity and do the curve fitting 
print("time(ms)","Intensity");
for(i=max_intensity_frame-10; i<max_intensity_frame+20;i++){
open(data_path+"/Capture_"+i+".fit");
//b=getInfo("DATE-AVG");
//c = split(b, "..");
d = count*(1000/240);
selectImage("Capture_"+i+".fit");
run("Bin...", "x=2 y=2 bin=Average");
//makeRectangle(8, 2, 66, 37); //paste ROI here
roiManager("Select", 0);
run("Measure");
e = getResult("Mean", count-1);
print(d,e);
count = count +1;
close;
}
selectWindow("Log");
saveAs("Text", results_dir+"/Decay_data.txt");
saveAs("Text", results_dir+"/Decay_data.xls");

run("Curve Fitting...");
waitForUser("Do exponential with offset curve fitting, then hit OK");
selectImage("y = a*exp(-bx) + c");
saveAs("Jpeg", results_dir+"/fit_plot.jpg");

while (nImages>0) { 
          selectImage(nImages); 
          close(); 
      } 

//5. Save avi video for visualization
for(i=max_intensity_frame-10; i<max_intensity_frame+20;i++){
open(data_path+"/Capture_"+i+".fit");
run("Bin...", "x=2 y=2 z=1 bin=Average");
}

run("Images to Stack", "name=video use keep");
run("AVI... ");

//6. close all open images
while (nImages>0) { 
          selectImage(nImages); 
          close(); 
      } 
